# Supplementary material for: Immunogenetics of lithium response and psychiatric phenotypes in patients with bipolar disorder
Source: Transl Psychiatry. 2024 Apr 3;14:174. doi: 10.1038/s41398-024-02865-4 (PMC10991481; doi:10.1038/s41398-024-02865-4)
Supplement: Supplementary file 2 [file 41398_2024_2865_MOESM2_ESM.xlsx]

## Sheet: Table1
Meta-analysis results: associations of the ImmuneSet genes with dichotomized and continous variables that measure response to Li.
METRIC	SNP	rsID	CHR	BP	A1	A2	GENE	Consequence	Q	I	WEIGHTED_Z	P(WZ)	GWAS1	GWAS2	Ref_minor	Ref_MAF	eQTL_gene	eQTL_tissue		Top SNP for phenotype
Dichotomous.LiResp	2:125205779:T:C	rs79405779	2	125205779	C	T	CNTNAP5	intronic	0.9178	0	4.001	6.3e-05	1.406	1.432	C	0.1899	-	-		Top SNP for gene in phenotype
Dichotomous.LiResp	2:125208927:G:A	rs77182899	2	125208927	A	G	CNTNAP5	intronic	0.9812	0	3.989	6.64e-05	1.421	1.427	A	0.1819	-	-
Dichotomous.LiResp	2:125212050:G:A	rs58938598	2	125212050	A	G	CNTNAP5	intronic	0.9842	0	4.01	6.09e-05	1.42	1.425	A	0.1909	-	-
Dichotomous.LiResp	2:125216060:A:T	rs74436209	2	125216060	T	A	CNTNAP5	intronic	0.9752	0	4.029	5.6e-05	1.435	1.427	T	0.1819	-	-
Dichotomous.LiResp	2:125216454:T:C	rs59445370	2	125216454	C	T	CNTNAP5	intronic	0.9842	0	4.01	6.09e-05	1.42	1.425	C	0.1909	-	-
Dichotomous.LiResp	2:125223680:G:A	rs78811349	2	125223680	A	G	CNTNAP5	intronic	0.9751	0	4.037	5.43e-05	1.435	1.427	A	0.1819	-	-
Dichotomous.LiResp	2:125223797:G:A	rs79042706	2	125223797	A	G	CNTNAP5	intronic	0.9751	0	4.037	5.43e-05	1.435	1.427	A	0.1819	-	-
Dichotomous.LiResp	2:125225602:C:T	rs56938554	2	125225602	T	C	CNTNAP5	intronic	0.9845	0	4.05	5.13e-05	1.435	1.43	T	0.1819	-	-
Dichotomous.LiResp	2:125225941:C:T	rs79704850	2	125225941	T	C	CNTNAP5	intronic	0.9845	0	4.05	5.13e-05	1.435	1.43	T	0.1819	-	-
Dichotomous.LiResp	2:125228642:G:A	rs75192045	2	125228642	A	G	CNTNAP5	intronic	0.9751	0	4.037	5.43e-05	1.435	1.427	A	0.1819	-	-
Dichotomous.LiResp	2:125230436:T:C	rs79462628	2	125230436	C	T	CNTNAP5	intronic	0.9751	0	4.037	5.43e-05	1.435	1.427	C	0.1809	-	-
Dichotomous.LiResp	2:125230462:A:G	rs80351703	2	125230462	G	A	CNTNAP5	intronic	0.9751	0	4.037	5.43e-05	1.435	1.427	G	0.1819	-	-
Dichotomous.LiResp	2:125234553:G:T	rs79113862	2	125234553	T	G	CNTNAP5	intronic	0.9907	0	4.06	4.9e-05	1.435	1.432	T	0.1819	-	-
Dichotomous.LiResp	2:125241306:C:T	rs1394145	2	125241306	C	C	CNTNAP5	intronic	0.9906	0	3.952	7.76e-05	1.421	1.418	T	0.8111	-	-
Dichotomous.LiResp	2:125243724:G:T	rs1847429	2	125243724	G	G	CNTNAP5	intronic	0.9407	0	3.99	6.61e-05	1.435	1.416	T	0.8181	-	-
Dichotomous.LiResp	2:125244194:A:C	rs12617434	2	125244194	A	A	CNTNAP5	intronic	0.9407	0	3.99	6.61e-05	1.435	1.416	C	0.8181	HCST	Cells - Macrophages (0.0000034)
Dichotomous.LiResp	2:125247002:G:A	rs77988695	2	125247002	A	G	CNTNAP5	intronic	0.9412	0	4.072	4.67e-05	1.446	1.427	A	0.1819	-	-
Dichotomous.LiResp	2:125249505:T:C	rs1304052	2	125249505	C	T	CNTNAP5	intronic	0.9691	0	4.038	5.4e-05	1.439	1.429	C	0.1789	-	-
Dichotomous.LiResp	2:125250960:T:C	rs6541957	2	125250960	T	T	CNTNAP5	intronic	0.9845	0	3.982	6.84e-05	1.428	1.423	C	0.8211	-	-
Dichotomous.LiResp	2:125255273:A:T	rs4848936	2	125255273	A	A	CNTNAP5	intronic	0.9689	0	3.955	7.64e-05	1.428	1.418	T	0.8211	-	-
Dichotomous.LiResp	2:125256225:A:C	rs1394144	2	125256225	A	A	CNTNAP5	intronic	0.9689	0	3.955	7.64e-05	1.428	1.418	C	0.8211	-	-
Dichotomous.LiResp	2:125256443:T:G	rs1827596	2	125256443	T	T	CNTNAP5	intronic	0.9689	0	3.955	7.64e-05	1.428	1.418	G	0.8211	SFT2D3	Brain - Cerebellum (0.0076)
Dichotomous.LiResp	2:125257776:C:G	rs1504002	2	125257776	C	C	CNTNAP5	intronic	0.9689	0	3.955	7.64e-05	1.428	1.418	G	0.8211	-	-
Dichotomous.LiResp	2:125261209:C:T	rs1504000	2	125261209	C	C	CNTNAP5	intronic	0.9689	0	3.955	7.64e-05	1.428	1.418	T	0.8201	-	-
Dichotomous.LiResp	2:125262351:T:A	rs111445029	2	125262351	A	T	CNTNAP5	intronic	1	0	3.979	6.93e-05	1.424	1.424	A	0.1809	-	-
Dichotomous.LiResp	2:125262812:G:A	rs905630	2	125262812	G	G	CNTNAP5	intronic	0.9843	0	3.923	8.74e-05	1.414	1.419	A	0.8191	SFT2D3	Brain - Cerebellum (0.0075)
Dichotomous.LiResp	2:125263399:A:G	rs6711296	2	125263399	A	A	CNTNAP5	intronic	0.9564	0	3.986	6.71e-05	1.433	1.419	G	0.8191	-	-
Dichotomous.LiResp	2:125265524:G:A	rs2089104	2	125265524	G	G	CNTNAP5	intronic	0.9843	0	3.923	8.74e-05	1.414	1.419	A	0.8191	-	-
Dichotomous.LiResp	2:125265936:A:G	rs869760	2	125265936	A	A	CNTNAP5	intronic	0.9843	0	3.923	8.74e-05	1.414	1.419	G	0.8191	SFT2D3	Brain - Cerebellum (0.0074)
Dichotomous.LiResp	2:125266505:A:T	rs1503997	2	125266505	A	A	CNTNAP5	intronic	0.9843	0	3.923	8.74e-05	1.414	1.419	T	0.8191	-	-
Dichotomous.LiResp	2:125269891:T:G	rs6722877	2	125269891	T	T	CNTNAP5	intronic	0.9843	0	3.923	8.74e-05	1.414	1.419	G	0.8191	-	-
Dichotomous.LiResp	2:125270232:G:T	rs6708079	2	125270232	G	G	CNTNAP5	intronic	0.9843	0	3.923	8.74e-05	1.414	1.419	T	0.8191	SFT2D3	Brain - Cerebellum (0.0074)
Dichotomous.LiResp	2:125274583:A:C	rs4555349	2	125274583	A	A	CNTNAP5	intronic	0.9937	0	3.944	8.02e-05	1.421	1.419	C	0.8191	-	-
Dichotomous.LiResp	5:22463440:A:G	rs2551486	5	22463440	G	A	CDH12	intronic	0.2266	31.61	3.893	9.92e-05	1.471	1.232	T	0.4165	-	-
Dichotomous.LiResp	5:22463485:G:T	rs2551487	5	22463485	T	G	CDH12	intronic	0.2266	31.61	3.893	9.92e-05	1.471	1.232	G	0.4165	-	-
Dichotomous.LiResp	5:22463716:C:G	rs2551488	5	22463716	G	C	CDH12	intronic	0.2266	31.61	3.893	9.92e-05	1.471	1.232	A	0.4165	-	-
Dichotomous.LiResp	5:22463754:G:A	rs2551489	5	22463754	A	G	CDH12	intronic	0.2192	33.75	4.025	5.7e-05	1.487	1.242	T	0.4165	-	-
Dichotomous.LiResp	5:22463938:A:T	rs2662509	5	22463938	T	A	CDH12	intronic	0.2192	33.75	4.025	5.7e-05	1.487	1.242	A	0.4165	-	-
Dichotomous.LiResp	5:22464051:G:A	rs2551490	5	22464051	A	G	CDH12	intronic	0.2192	33.75	4.025	5.7e-05	1.487	1.242	A	0.4165	-	-
Dichotomous.LiResp	5:22465155:G:A	rs2551491	5	22465155	A	G	CDH12	intronic	0.2192	33.75	4.025	5.7e-05	1.487	1.242	T	0.4165	-	-
Dichotomous.LiResp	5:22465517:G:T	rs2551492	5	22465517	T	G	CDH12	intronic	0.2192	33.75	4.025	5.7e-05	1.487	1.242	C	0.4165	-	-
Dichotomous.LiResp	5:22465822:A:C	rs2551493	5	22465822	C	A	CDH12	intronic	0.2192	33.75	4.025	5.7e-05	1.487	1.242	T	0.4165	-	-
Dichotomous.LiResp	5:22466222:C:T	rs2260217	5	22466222	T	C	CDH12	intronic	0.2192	33.75	4.025	5.7e-05	1.487	1.242	T	0.4165	-	-
Dichotomous.LiResp	5:22466500:A:T	rs2662507	5	22466500	T	A	CDH12	intronic	0.2192	33.75	4.025	5.7e-05	1.487	1.242	C	0.4165	-	-
Dichotomous.LiResp	5:22467865:G:C	rs1911965	5	22467865	C	G	CDH12	intronic	0.2192	33.75	4.025	5.7e-05	1.487	1.242	T	0.4165	-	-
Dichotomous.LiResp	5:22467913:C:T	rs1911964	5	22467913	T	C	CDH12	intronic	0.2192	33.75	4.025	5.7e-05	1.487	1.242	T	0.4165	-	-
Dichotomous.LiResp	5:22468627:A:T	rs2662506	5	22468627	T	A	CDH12	intronic	0.2192	33.75	4.025	5.7e-05	1.487	1.242	C	0.4165	-	-
Dichotomous.LiResp	5:22469696:A:C	rs2662505	5	22469696	C	A	CDH12	intronic	0.2192	33.75	4.025	5.7e-05	1.487	1.242	G	0.4165	-	-
Dichotomous.LiResp	5:22469748:A:G	rs2551494	5	22469748	G	A	CDH12	intronic	0.2192	33.75	4.025	5.7e-05	1.487	1.242	A	0.4165	-	-
Dichotomous.LiResp	5:22469832:T:A	rs1424474	5	22469832	A	T	CDH12	intronic	0.2192	33.75	4.025	5.7e-05	1.487	1.242	A	0.4165	-	-
Dichotomous.LiResp	5:22470004:G:A	rs1424475	5	22470004	A	G	CDH12	intronic	0.1992	39.34	4.073	4.65e-05	1.501	1.243	A	0.4175	-	-
Dichotomous.LiResp	5:22470015:T:A	rs1424476	5	22470015	A	T	CDH12	intronic	0.1992	39.34	4.073	4.65e-05	1.501	1.243	C	0.4175	-	-
Dichotomous.LiResp	5:22470231:T:C	rs1424477	5	22470231	C	T	CDH12	intronic	0.2388	27.94	4.211	2.55e-05	1.503	1.264	C	0.4056	-	-
Dichotomous.LiResp	5:22470291:T:C	rs2551495	5	22470291	C	T	CDH12	intronic	0.1987	39.45	4.105	4.05e-05	1.505	1.246	A	0.4175	-	-
Dichotomous.LiResp	5:22470395:G:A	rs2662504	5	22470395	A	G	CDH12	intronic	0.2554	22.7	4.109	3.97e-05	1.487	1.258	T	0.4165	-	-
Dichotomous.LiResp	5:22470636:C:T	rs4309935	5	22470636	T	C	CDH12	intronic	0.199	39.39	4.105	4.05e-05	1.505	1.246	C	0.4175	-	-
Dichotomous.LiResp	5:22470776:G:C	rs4605749	5	22470776	C	G	CDH12	intronic	0.1977	39.74	4.134	3.57e-05	1.508	1.248	G	0.4175	-	-
Dichotomous.LiResp	6:167157907:T:C	rs9459737	6	167157907	C	T	RPS6KA2	intronic	0.7777	0	4.091	4.3e-05	1.643	1.541	T	0.0954	-	-
Dichotomous.LiResp	7:146751925:G:A	rs10266622	7	146751925	A	G	CNTNAP2	intronic	0.8494	0	-3.894	9.88e-05	0.7347	0.7561	A	0.336	ZNF746	Brain - Cerebellum (0.0071)
Dichotomous.LiResp	7:146757913:G:A	rs12381406	7	146757913	A	G	CNTNAP2	intronic	0.7806	0	-3.9	9.61e-05	0.728	0.7594	C	0.337	-	-
Dichotomous.LiResp	8:59816868:T:C	rs55871839	8	59816868	C	T	TOX	intronic	0.4578	0	-3.926	8.63e-05	0.7058	0.7868	C	0.3688	-	-
Dichotomous.LiResp	10:57025991:A:G	rs9971326	10	57025991	G	A	PCDH15	intronic	0.2071	37.16	3.995	6.47e-05	1.347	1.814	G	0.0964	-	-
Dichotomous.LiResp	11:92093674:T:C	rs10501780	11	92093674	C	T	FAT3	intronic	0.825	0	4.513	6.39e-06	2.486	2.283	C	0.0338	-	-
Dichotomous.LiResp	11:92097309:G:T	rs34921208	11	92097309	T	G	FAT3	intronic	0.825	0	4.513	6.39e-06	2.486	2.283	T	0.0338	-	-
Dichotomous.LiResp	11:92101871:T:C	rs4313539	11	92101871	C	T	FAT3	intronic	0.5572	0	4.744	2.1e-06	2.814	2.247	C	0.0328	-	-
Dichotomous.LiResp	11:92105462:A:G	rs72970563	11	92105462	G	A	FAT3	intronic	0.6643	0	4.574	4.79e-06	2.744	2.307	G	0.0318	-	-
Dichotomous.LiResp	11:92106012:G:C	rs112722620	11	92106012	C	G	FAT3	intronic	0.5764	0	4.553	5.29e-06	2.696	2.176	C	0.0328	-	-
Dichotomous.LiResp	11:92106871:A:G	rs72970567	11	92106871	G	A	FAT3	intronic	0.5838	0	4.682	2.85e-06	2.87	2.307	G	0.0318	-	-
Dichotomous.LiResp	11:92111282:G:A	rs72970576	11	92111282	A	G	FAT3	intronic	0.5838	0	4.682	2.85e-06	2.87	2.307	A	0.0318	-	-
Dichotomous.LiResp	11:92111965:G:A	rs72970578	11	92111965	A	G	FAT3	intronic	0.6643	0	4.574	4.79e-06	2.744	2.307	A	0.0318	-	-
Dichotomous.LiResp	11:92118611:G:A	rs117228134	11	92118611	A	G	FAT3	intronic	0.6643	0	4.574	4.79e-06	2.744	2.307	A	0.0318	-	-
Dichotomous.LiResp	11:92120446:G:C	rs72970585	11	92120446	C	G	FAT3	intronic	0.6643	0	4.574	4.79e-06	2.744	2.307	C	0.0318	-	-
Dichotomous.LiResp	11:92121445:C:T	rs1941427	11	92121445	T	C	FAT3	intronic	0.6643	0	4.574	4.79e-06	2.744	2.307	T	0.0318	-	-
Dichotomous.LiResp	11:92127195:C:T	rs72970593	11	92127195	T	C	FAT3	intronic	0.9245	0	4.54	5.63e-06	2.526	2.629	T	0.0268	-	-
Dichotomous.LiResp	11:92137086:C:T	rs149490995	11	92137086	T	C	FAT3	intronic	0.6643	0	4.574	4.79e-06	2.744	2.307	T	0.0318	-	-
Dichotomous.LiResp	11:92147695:C:G	rs72970599	11	92147695	G	C	FAT3	intronic	0.6152	0	4.45	8.58e-06	2.744	2.241	G	0.0318	-	-
Dichotomous.LiResp	11:92148300:T:C	rs72972403	11	92148300	C	T	FAT3	intronic	0.6152	0	4.45	8.58e-06	2.744	2.241	C	0.0318	-	-
Dichotomous.LiResp	11:92160519:C:T	rs139754231	11	92160519	T	C	FAT3	intronic	0.4302	0	4.155	3.26e-05	2.688	1.973	T	0.0328	-	-
Dichotomous.LiResp	11:92169330:G:A	rs72972427	11	92169330	A	G	FAT3	intronic	0.5118	0	4.332	1.48e-05	2.688	2.081	A	0.0328	-	-
Dichotomous.LiResp	11:92170725:C:A	rs17514379	11	92170725	A	C	FAT3	intronic	0.5118	0	4.332	1.48e-05	2.688	2.081	A	0.0328	-	-
Dichotomous.LiResp	11:92176279:C:T	rs72972436	11	92176279	T	C	FAT3	intronic	0.5559	0	4.289	1.8e-05	2.616	2.081	T	0.0328	-	-
Dichotomous.LiResp	11:92181670:C:T	rs72972445	11	92181670	T	C	FAT3	intronic	0.6645	0	4.118	3.83e-05	2.37	2.015	T	0.0338	-	-
Dichotomous.LiResp	11:92181964:G:T	rs72972447	11	92181964	T	G	FAT3	intronic	0.6645	0	4.118	3.83e-05	2.37	2.015	T	0.0338	-	-
Dichotomous.LiResp	11:92186387:G:A	rs17527367	11	92186387	A	G	FAT3	intronic	0.7736	0	4.032	5.54e-05	2.241	2.015	A	0.0338	-	-
Dichotomous.LiResp	11:92187197:A:G	rs72972451	11	92187197	G	A	FAT3	intronic	0.7736	0	4.032	5.54e-05	2.241	2.015	G	0.0338	-	-
Dichotomous.LiResp	11:92193742:A:T	rs72972460	11	92193742	T	A	FAT3	intronic	0.7741	0	4.329	1.5e-05	2.375	2.135	T	0.0328	-	-
Dichotomous.LiResp	11:92194440:A:G	rs72972462	11	92194440	G	A	FAT3	intronic	0.7741	0	4.329	1.5e-05	2.375	2.135	G	0.0328	-	-
Dichotomous.LiResp	11:92200666:G:A	rs72972469	11	92200666	A	G	FAT3	intronic	0.7741	0	4.329	1.5e-05	2.375	2.135	A	0.0328	-	-
Dichotomous.LiResp	11:92202507:G:A	rs72972471	11	92202507	A	G	FAT3	intronic	0.6731	0	4.149	3.34e-05	2.387	2.037	A	0.0328	-	-
Dichotomous.LiResp	11:92202744:G:A	rs55857493	11	92202744	A	G	FAT3	intronic	0.6731	0	4.149	3.34e-05	2.387	2.037	A	0.0328	-	-
Dichotomous.LiResp	11:92203541:T:A	rs72972473	11	92203541	A	T	FAT3	intronic	0.7822	0	4.141	3.47e-05	2.339	2.105	A	0.0328	-	-
Dichotomous.LiResp	11:92203662:G:A	rs72972475	11	92203662	A	G	FAT3	intronic	0.6731	0	4.149	3.34e-05	2.387	2.037	A	0.0328	-	-
Dichotomous.LiResp	11:92207963:G:A	rs1941439	11	92207963	A	G	FAT3	intronic	0.7183	0	4.056	5e-05	2.339	2.039	A	0.0318	-	-
Dichotomous.LiResp	11:92208900:A:T	rs72972479	11	92208900	T	A	FAT3	intronic	0.6134	0	4.066	4.79e-05	2.387	1.975	T	0.0328	-	-
Dichotomous.LiResp	14:69359979:G:A	rs11626859	14	69359979	A	G	ACTN1	intronic	0.4901	0	-4.335	1.46e-05	0.658	0.5609	A	0.1123	ACTN1	Peripheral blood (0.0021)
Dichotomous.LiResp	14:69361884:G:A	rs12185057	14	69361884	A	G	ACTN1	intronic	0.4675	0	-4.095	4.22e-05	0.691	0.588	A	0.1203	ACTN1-AS1	Whole blood (0.000021)
Dichotomous.LiResp	14:69362318:A:C	rs4899267	14	69362318	C	A	ACTN1	intronic	0.3867	0	-4.004	6.23e-05	0.7106	0.5868	C	0.1203	ACTN1-AS1	Whole blood (0.00012)
Dichotomous.LiResp	14:69362738:G:A	rs11620768	14	69362738	A	G	ACTN1	intronic	0.4297	0	-4.046	5.21e-05	0.7005	0.588	A	0.1203	ACTN1-AS1	Whole blood (0.000072)
Dichotomous.LiResp	14:69363066:C:T	rs11158771	14	69363066	T	C	ACTN1	intronic	0.4732	0	-3.99	6.62e-05	0.7005	0.598	T	0.1203	ACTN1-AS1	Whole blood (0.00011)
Dichotomous.LiResp	14:69363576:T:C	rs11626631	14	69363576	C	T	ACTN1	intronic	0.4732	0	-3.99	6.62e-05	0.7005	0.598	C	0.1203	ACTN1-AS1	Whole blood (0.000072)
Dichotomous.LiResp	14:69363611:A:G	rs11621869	14	69363611	G	A	ACTN1	intronic	0.4732	0	-3.99	6.62e-05	0.7005	0.598	G	0.1203	ACTN1-AS1	Whole blood (0.000072)
Dichotomous.LiResp	14:69363848:T:C	rs58940034	14	69363848	C	T	ACTN1	intronic	0.4732	0	-3.99	6.62e-05	0.7005	0.598	C	0.1203	ACTN1-AS1	Whole blood (0.000072)
Dichotomous.LiResp	14:69364352:A:G	rs11158772	14	69364352	G	A	ACTN1	intronic	0.4732	0	-3.99	6.62e-05	0.7005	0.598	G	0.1203	ACTN1-AS1	Whole blood (0.000072)
Dichotomous.LiResp	14:69364436:G:A	rs11158773	14	69364436	A	G	ACTN1	intronic	0.4732	0	-3.99	6.62e-05	0.7005	0.598	A	0.1203	ACTN1-AS1	Whole blood (0.000072)
Dichotomous.LiResp	14:69364468:A:G	rs11158774	14	69364468	G	A	ACTN1	intronic	0.4732	0	-3.99	6.62e-05	0.7005	0.598	G	0.1203	ACTN1-AS1	Whole blood (0.000072)
Dichotomous.LiResp	14:69365458:T:C	rs61985076	14	69365458	C	T	ACTN1	intronic	0.5432	0	-3.977	6.98e-05	0.692	0.605	C	0.1203	ACTN1-AS1	Whole blood (0.000062)
Dichotomous.LiResp	14:69365694:C:T	rs61985077	14	69365694	T	C	ACTN1	intronic	0.4669	0	-4.063	4.86e-05	0.6966	0.5936	T	0.1223	-	-
Dichotomous.LiResp	14:69365980:C:A	rs62650188	14	69365980	A	C	ACTN1	intronic	0.4669	0	-4.063	4.86e-05	0.6966	0.5936	A	0.1223	-	-
Dichotomous.LiResp	14:69366068:C:T	rs62650189	14	69366068	T	C	ACTN1	intronic	0.4669	0	-4.063	4.86e-05	0.6966	0.5936	T	0.1223	-	-
Dichotomous.LiResp	14:69366292:T:C	rs59382480	14	69366292	C	T	ACTN1	intronic	0.4669	0	-4.063	4.86e-05	0.6966	0.5936	C	0.1223	-	-
Dichotomous.LiResp	14:69366385:T:C	rs11621414	14	69366385	C	T	ACTN1	intronic	0.4669	0	-4.063	4.86e-05	0.6966	0.5936	C	0.1223	ACTN1-AS1	Whole blood (0.000076)
Dichotomous.LiResp	14:69366756:G:A	rs11625822	14	69366756	A	G	ACTN1	intronic	0.4669	0	-4.063	4.86e-05	0.6966	0.5936	A	0.1223	ACTN1-AS1	Whole blood (0.000076)
Dichotomous.LiResp	14:69366921:T:A	rs61985078	14	69366921	A	T	ACTN1	intronic	0.4669	0	-4.063	4.86e-05	0.6966	0.5936	A	0.1223	ACTN1-AS1	Whole blood (0.000081)
Dichotomous.LiResp	14:69367041:C:T	rs61985079	14	69367041	T	C	ACTN1	intronic	0.4669	0	-4.063	4.86e-05	0.6966	0.5936	T	0.1223	ACTN1-AS1	Whole blood (0.000054)
Dichotomous.LiResp	14:69367888:A:G	rs57653482	14	69367888	G	A	ACTN1	intronic	0.4906	0	-4.097	4.19e-05	0.6908	0.5936	G	0.1223	-	-
Dichotomous.LiResp	14:69368209:C:A	rs61985080	14	69368209	A	C	ACTN1	intronic	0.5465	0	-4.118	3.83e-05	0.6813	0.5964	A	0.1213	ACTN1-AS1	Whole blood (0.000081)
Dichotomous.LiResp	14:69368333:A:G	rs61985081	14	69368333	G	A	ACTN1	intronic	0.4218	0	-4.03	5.57e-05	0.7058	0.5917	G	0.1223	ACTN1-AS1	Whole blood (0.0000083)
Dichotomous.LiResp	14:69368353:T:C	rs61985082	14	69368353	C	T	ACTN1	intronic	0.4952	0	-4.096	4.21e-05	0.6899	0.5936	C	0.1223	ACTN1-AS1	Whole blood (0.0000083)
Dichotomous.LiResp	14:69368368:A:G	rs72733522	14	69368368	G	A	ACTN1	intronic	0.4952	0	-4.096	4.21e-05	0.6899	0.5936	G	0.1223	ACTN1-AS1	Whole blood (0.0000083)
Dichotomous.LiResp	14:69368452:A:G	rs61985083	14	69368452	G	A	ACTN1	intronic	0.4554	0	-4.08	4.5e-05	0.6971	0.5917	G	0.1223	ACTN1-AS1	Whole blood (0.0000083)
Dichotomous.LiResp	16:56387469:A:G	rs899227	16	56387469	A	A	GNAO1	intronic	0.8969	0	-4.097	4.18e-05	0.7525	0.7385	G	0.5835	GNAO1, ZNF319, OGFOD1, BBS2, AMFR	Blood (6.3e-149), Cells - Lymphoblastoid cell lines (1.2e-25), Cells - CD4+ lymphocytes (8.3e-13), Brain - Parietal lobe (0.009), Peripheral blood (2.8e-16), Cells - Macrophages (1.5e-8), Whole blood (7e-7), Cells - EBV-transformed lymphocytes (0.000003), Peripheral blood (6.1e-99), Blood (6.8e-53), Whole blood (1.4e-31), Thyroid (1.7e-29), Spleen (9.4e-13), Pituitary (5.1e-12), Brain - Cerebellu…
Dichotomous.LiResp	16:56388481:A:G	rs2617842	16	56388481	A	A	GNAO1	intronic	0.8703	0	-4.135	3.55e-05	0.7525	0.7349	G	0.5845	AMFR, OGFOD1, BBS2	Cells - Monocytes (1.7e-61), Thyroid (0.00007), Cells - Macrophages (1.7e-8), Whole blood (0.0000013), Cells - EBV-transformed lymphocytes (0.000003), Whole blood (1.7e-31), Thyroid (6.6e-30), Spleen (9.4e-13), Brain - Cerebellum (4.9e-12), Cells - Macrophages (5.1e-12), Brain - Cerebellar hemisphere (8e-12), Pituitary (8.1e-12), Cells - EBV-transformed lymphocytes (4.2e-7), Cells - Lymphoblastoi…
Dichotomous.LiResp	17:76109073:C:T	rs2253277	17	76109073	T	C	TMC6	3downstream	0.6176	0	-4.173	3.01e-05	0.4693	0.5505	T	0.0497	TMC6, TNRC6C-AS1	Brain - Cerebellum (0.000016), Cells - Macrophages (0.000008), Thyroid (5.1e-12), Whole blood (3.9e-8), Spleen (0.0000039)
Dichotomous.LiResp	22:49151303:G:A	rs131969	22	49151303	G	G	FAM19A5	intronic	0.3285	0	3.936	8.31e-05	1.227	1.414	A	0.5417	PNPLA5, TSPO, FBLN1	Brain - Parietal lobe (0.0013), Brain - Parietal lobe (0.003), Brain - Parietal lobe (0.0095)
Continuous.LiResp	2:166115336:C:T	rs2892942	2	166115336	C	T	SCN2A	intronic	0.4889	0	-3.988	6.675e-05	-0.3014	-0.4357	C	0.498	-	-
Continuous.LiResp	2:166116345:T:C	rs1898970	2	166116345	T	C	SCN2A	intronic	0.4675	0	-4.027	5.645e-05	-0.3014	-0.4424	T	0.498	-	-
Continuous.LiResp	2:166118074:C:T	rs10168502	2	166118074	C	T	SCN2A	intronic	0.5102	0	-4.018	5.862e-05	-0.308	-0.4357	C	0.499	-	-
Continuous.LiResp	2:166123601:G:A	rs1446579	2	166123601	G	A	SCN2A	intronic	0.5621	0	-4.004	6.221e-05	-0.3165	-0.4294	G	0.498	SCN2A, AARSD1	Brain - Cerebellum (0.0086), Cells - Monocytes (0.0000045)
Continuous.LiResp	2:166124219:G:A	rs7589337	2	166124219	G	A	SCN2A	intronic	0.4889	0	-3.988	6.675e-05	-0.3014	-0.4357	G	0.499	-	-
Continuous.LiResp	3:33442890:A:G	rs17029983	3	33442890	G	A	FBXL2, UBP1	non-coding intronic	0.9936	0	-3.918	8.945e-05	-0.646	-0.6488	G	0.1362	UBP1, SCARF1, FBXL2, PDCD6IP	Brain - Cerebellum (6e-21), Brain - Cerebellar hemisphere (1.2e-20), Brain - Cortex (0.000016), Pituitary (0.000035), Cells - Monocytes (0.0000017), Cells - EBV-transformed lymphocytes (0.000011), Whole blood (0.000086), Brain - Cerebellum (0.0013)
Continuous.LiResp	4:102698447:T:A	rs62323922	4	102698447	A	T	BANK1	intronic	0.7939	0	-3.909	9.285e-05	-0.5572	-0.4871	A	0.1461	-	-
Continuous.LiResp	4:102700442:A:C	rs62323925	4	102700442	C	A	BANK1	intronic	0.6886	0	-4.043	5.282e-05	-0.5941	-0.4871	C	0.1481	-	-
Continuous.LiResp	4:102701232:G:A	rs7695738	4	102701232	A	G	BANK1	intronic	0.5718	0	-3.903	9.522e-05	-0.6677	-0.5002	A	0.1093	STPG2, BDH2, DDIT4L	Brain - Cerebellum (0.0094), Brain - Parietal lobe (0.002), Brain - Parietal lobe (0.0055)
Continuous.LiResp	4:102701345:C:T	rs7700116	4	102701345	T	C	BANK1	intronic	0.6358	0	-3.91	9.249e-05	-0.6073	-0.4767	T	0.1342	STPG2, CXXC4, BDH2, RHPN1-AS1	Brain - Cerebellum (0.0054), Brain - Parietal lobe (0.0021), Brain - Parietal lobe (0.007), Brain - Parietal lobe (9.1e-9)
Continuous.LiResp	6:7546842:C:T	rs62388072	6	7546842	T	C	DSP	intronic	0.881	0	3.917	8.986e-05	0.5054	0.468	T	0.1451	SNRNP48	Cells - Monocytes (1.2e-18)
Continuous.LiResp	9:14149216:A:G	rs75639750	9	14149216	G	A	NFIB	intronic	0.347	0	3.93	8.501e-05	1.17	2.046	G	0.0099	-	-
Continuous.LiResp	9:14153732:A:G	rs16931410	9	14153732	G	A	NFIB	intronic	0.4762	0	3.891	9.998e-05	1.207	1.842	G	0.0139	-	-
Continuous.LiResp	9:14160962:C:T	rs75918185	9	14160962	T	C	NFIB	intronic	0.4072	0	3.892	9.932e-05	1.207	1.96	T	0.0129	-	-
Continuous.LiResp	10:69263740:C:T	rs186724771	10	69263740	T	C	CTNNA3	intronic	0.5815	0	-3.912	9.158e-05	-1.72	-1.295	T	0.0089	-	-
Continuous.LiResp	10:88592685:G:A	rs12776537	10	88592685	A	G	BMPR1A	intronic	0.6592	0	-4.215	2.499e-05	-1.413	-1.145	A	0.0199	-	-
Continuous.LiResp	10:88599577:G:C	rs12775608	10	88599577	C	G	BMPR1A	non-coding intronic	0.6592	0	-4.215	2.499e-05	-1.413	-1.145	C	0.0199	-	-
Continuous.LiResp	10:88666064:G:A	rs71473282	10	88666064	A	G	BMPR1A	intronic	0.2713	17.37	-3.941	8.108e-05	-1.787	-1.024	A	0.0169	-	-
Continuous.LiResp	10:88669989:G:T	rs71473283	10	88669989	T	G	BMPR1A	intronic	0.3743	0	-3.908	9.304e-05	-1.85	-1.174	T	0.0129	-	-
Continuous.LiResp	10:88672883:A:G	rs7905916	10	88672883	G	A	BMPR1A	intronic	0.3743	0	-3.908	9.304e-05	-1.85	-1.174	G	0.0129	-	-
Continuous.LiResp	10:88673935:C:G	rs34312528	10	88673935	G	C	BMPR1A	intronic	0.3743	0	-3.908	9.304e-05	-1.85	-1.174	G	0.0129	-	-
Continuous.LiResp	10:88675282:T:C	rs7918681	10	88675282	C	T	BMPR1A	intronic	0.3743	0	-3.908	9.304e-05	-1.85	-1.174	C	0.0129	-	-
Continuous.LiResp	10:88678807:C:T	rs17107199	10	88678807	T	C	BMPR1A	intronic	0.3743	0	-3.908	9.304e-05	-1.85	-1.174	T	0.0129	-	-
Continuous.LiResp	10:88679622:A:T	rs71473284	10	88679622	T	A	BMPR1A	intronic	0.3743	0	-3.908	9.304e-05	-1.85	-1.174	T	0.0129	-	-
Continuous.LiResp	10:88685388:G:A	rs7919226	10	88685388	A	G	BMPR1A	3utr	0.3743	0	-3.908	9.304e-05	-1.85	-1.174	A	0.0129	-	-
Continuous.LiResp	10:88689859:A:G	rs35832018	10	88689859	G	A	BMPR1A	3utr	0.5729	0	-4.21	2.558e-05	-1.85	-1.415	G	0.0109	-	-
Continuous.LiResp	10:88690536:G:C	rs34669233	10	88690536	C	G	BMPR1A	3utr	0.5517	0	-4.138	3.51e-05	-1.85	-1.388	C	0.0109	-	-
Continuous.LiResp	16:61740063:A:C	rs11648619	16	61740063	A	C	CDH8	intronic	0.9768	0	3.891	9.982e-05	0.3678	0.3734	A	0.5497	-	-
Continuous.LiResp	16:69143481:T:G	rs2232227	16	69143481	G	T	HAS3	coding	0.2603	21.09	4.06	4.911e-05	0.9831	0.5642	G	0.0616	SNTB2	Thyroid (0.0000031)
Continuous.LiResp	18:64265139:G:A	rs118006598	18	64265139	A	G	CDH19	intronic	0.4181	0	-4.075	4.6e-05	-0.9737	-0.6546	A	0.0746	-	-
Continuous.LiResp	20:43251767:G:A	rs929089	20	43251767	A	G	PKIG, ADA	non-coding intronic	0.9273	0	4.026	5.665e-05	0.6309	0.6026	A	0.1203	PKIG	Brain - Cerebellum (0.0000021)
Continuous.LiResp	20:43252915:T:C	rs244076	20	43252915	C	T	PKIG, ADA	intronic	0.871	0	3.936	8.277e-05	0.5504	0.5067	C	0.1829	PI3, WFDC6, TTPAL, SERINC3, PKIG	Brain - Cerebellum (0.0054), Brain - Parietal lobe (0.0019), Peripheral blood (0.000029), Peripheral blood (1.4e-11), Spleen (0.0000084), Cells - Lymphoblastoid cell lines (0.03)
Continuous.LiResp	20:43253494:C:T	rs244075	20	43253494	T	C	PKIG, ADA	intronic	0.9817	0	3.986	6.712e-05	0.5379	0.5317	T	0.1759	PI3, WFDC6, PKIG	Brain - Cerebellum (0.0054), Brain - Parietal lobe (0.0019), Spleen (0.000018), Brain - Nucleus accumbens (Basal ganglia) (0.00003), Brain - Cerebellum (0.000069), Cells - Lymphoblastoid cell lines (0.02)
Alda_Total	2:125262351:T:A	rs111445029	2	125262351	A	T	CNTNAP5	intronic	0.5344	0	3.894	9.87e-05	0.5788	0.4196	A	0.1809	-	-
Alda_Total	3:77498624:C:A	rs6777631	3	77498624	A	C	ROBO2	intronic	0.812	0	4.05	5.13e-05	0.4286	0.4843	A	0.2435	ROBO1	Brain - Cerebellum (0.0086)
Alda_Total	4:93403696:T:C	rs79522826	4	93403696	C	T	GRID2	intronic	0.6041	0	-4.013	5.99e-05	-1.313	-1.015	G	0.0308	-	-
Alda_Total	4:93425556:T:C	rs112988532	4	93425556	C	T	GRID2	intronic	0.6041	0	-4.013	5.99e-05	-1.313	-1.015	G	0.0308	-	-
Alda_Total	4:102700442:A:C	rs62323925	4	102700442	C	A	BANK1	intronic	0.2097	36.46	-3.901	9.58e-05	-0.7156	-0.3786	A	0.1481	-	-
Alda_Total	4:102701232:G:A	rs7695738	4	102701232	A	G	BANK1	intronic	0.2346	29.2	-3.92	8.85e-05	-0.7856	-0.4315	T	0.1093	STPG2, BDH2, DDIT4L	Brain - Cerebellum (0.0094), Brain - Parietal lobe (0.002), Brain - Parietal lobe (0.0055)
Alda_Total	5:90308388:C:T	rs10071548	5	90308388	T	C	GPR98	intronic	0.3675	0	-4.004	6.23e-05	-0.5465	-0.8918	C	0.0855	-	-
Alda_Total	6:7555249:G:C	rs7774328	6	7555249	C	G	DSP	intronic	0.6864	0	-3.929	8.54e-05	-0.3464	-0.4314	A	0.3131	LINC00518	Brain - Parietal lobe (0.0062)
Alda_Total	6:32905746:T:A	rs194675	6	32905746	A	T	HLA-DMB	intronic	0.9818	0	3.982	6.83e-05	0.3838	0.3884	C	0.4414	LINC00336, CLPSL2, HLA-DOB, HLA-DRB5, HLA-DMB, TAP2, HLA-DPB1, HLA-DMA	Brain - Cerebellum (0.0045), Brain - Parietal lobe (0.0029), Cells - Monocytes (0.00072), Cells - Monocytes (0.000011), Whole blood (0.000023), Thyroid (0.000091), Peripheral blood (2.1e-35), Cells - Monocytes (2.4e-9), Peripheral blood (3.9e-10), Cells - Monocytes (0.00061), Peripheral blood (4.2e-8), Peripheral blood (6.7e-13)
Alda_Total	7:146781980:A:C	rs10253145	7	146781980	C	A	CNTNAP2	intronic	0.8266	0	-3.987	6.69e-05	-0.5003	-0.4467	C	0.1849	-	-
Alda_Total	11:92093674:T:C	rs10501780	11	92093674	C	T	FAT3	intronic	0.8225	0	4.095	4.23e-05	1.195	1.069	C	0.0338	-	-
Alda_Total	11:92097309:G:T	rs34921208	11	92097309	T	G	FAT3	intronic	0.8225	0	4.095	4.23e-05	1.195	1.069	T	0.0338	-	-
Alda_Total	11:92101871:T:C	rs4313539	11	92101871	C	T	FAT3	intronic	0.4815	0	3.982	6.85e-05	1.307	0.9191	C	0.0328	-	-
Alda_Total	11:92105462:A:G	rs72970563	11	92105462	G	A	FAT3	intronic	0.7429	0	4.226	2.38e-05	1.314	1.124	G	0.0318	-	-
Alda_Total	11:92106871:A:G	rs72970567	11	92106871	G	A	FAT3	intronic	0.7039	0	4.282	1.85e-05	1.343	1.124	G	0.0318	-	-
Alda_Total	11:92111282:G:A	rs72970576	11	92111282	A	G	FAT3	intronic	0.7039	0	4.282	1.85e-05	1.343	1.124	A	0.0318	-	-
Alda_Total	11:92111965:G:A	rs72970578	11	92111965	A	G	FAT3	intronic	0.7429	0	4.226	2.38e-05	1.314	1.124	A	0.0318	-	-
Alda_Total	11:92118611:G:A	rs117228134	11	92118611	A	G	FAT3	intronic	0.7429	0	4.226	2.38e-05	1.314	1.124	A	0.0318	-	-
Alda_Total	11:92120446:G:C	rs72970585	11	92120446	C	G	FAT3	intronic	0.7429	0	4.226	2.38e-05	1.314	1.124	C	0.0318	-	-
Alda_Total	11:92121445:C:T	rs1941427	11	92121445	T	C	FAT3	intronic	0.7429	0	4.226	2.38e-05	1.314	1.124	T	0.0318	-	-
Alda_Total	11:92127195:C:T	rs72970593	11	92127195	T	C	FAT3	intronic	0.7401	0	3.892	9.93e-05	1.303	1.098	T	0.0268	-	-
Alda_Total	11:92137086:C:T	rs149490995	11	92137086	T	C	FAT3	intronic	0.7429	0	4.226	2.38e-05	1.314	1.124	T	0.0318	-	-
Alda_Total	11:92147695:C:G	rs72970599	11	92147695	G	C	FAT3	intronic	0.7385	0	4.168	3.08e-05	1.314	1.119	G	0.0318	-	-
Alda_Total	11:92148300:T:C	rs72972403	11	92148300	C	T	FAT3	intronic	0.7385	0	4.168	3.08e-05	1.314	1.119	C	0.0318	-	-
Alda_Total	16:69143481:T:G	rs2232227	16	69143481	G	T	HAS3	coding syn	0.3683	0	4.277	1.9e-05	0.9916	0.6497	G	0.0616	SNTB2	Thyroid (0.0000031)
Alda_Total	21:28333554:G:A	rs162501	21	28333554	A	G	ADAMTS5	intronic	0.4953	0	-4.006	6.17e-05	-0.4109	-0.5906	A	0.1312	-	-
Alda_Total	21:28338298:C:G	rs457947	21	28338298	G	C	ADAMTS5	coding nonsyn	0.551	0	-4.177	2.96e-05	-0.4462	-0.6037	G	0.1332	-	-
Alda_B	1:57642769:T:C	rs77675247	1	57642769	C	T	DAB1	intronic	0.6924	0	3.902	9.53e-05	0.8326	0.6814	C	0.0179	-	-
Alda_B	2:125163827:G:T	rs1835353	2	125163827	T	G	CNTNAP5	intronic	0.5667	0	-3.98	6.89e-05	-0.2924	-0.22	T	0.1799	-	-
Alda_B	2:125164756:T:G	rs7608593	2	125164756	G	T	CNTNAP5	intronic	0.5667	0	-3.98	6.89e-05	-0.2924	-0.22	G	0.1809	-	-
Alda_B	2:125164876:C:T	rs7594672	2	125164876	T	C	CNTNAP5	intronic	0.5667	0	-3.98	6.89e-05	-0.2924	-0.22	T	0.1809	-	-
Alda_B	2:125171847:C:T	rs17725356	2	125171847	T	C	CNTNAP5	intronic	0.5667	0	-3.98	6.89e-05	-0.2924	-0.22	T	0.1809	-	-
Alda_B	2:125171956:G:A	rs72966646	2	125171956	A	G	CNTNAP5	intronic	0.5667	0	-3.98	6.89e-05	-0.2924	-0.22	A	0.1819	-	-
Alda_B	2:125173182:G:A	rs17674468	2	125173182	A	G	CNTNAP5	intronic	0.5437	0	-3.931	8.46e-05	-0.2924	-0.2155	A	0.1809	-	-
Alda_B	2:125174056:C:T	rs72966651	2	125174056	T	C	CNTNAP5	intronic	0.5667	0	-3.98	6.89e-05	-0.2924	-0.22	T	0.1819	-	-
Alda_B	2:125174258:A:T	rs17725465	2	125174258	T	A	CNTNAP5	intronic	0.5667	0	-3.98	6.89e-05	-0.2924	-0.22	T	0.1819	-	-
Alda_B	2:125175345:G:T	rs7562617	2	125175345	T	G	CNTNAP5	intronic	0.5667	0	-3.98	6.89e-05	-0.2924	-0.22	T	0.1819	-	-
Alda_B	2:125175940:G:A	rs11123041	2	125175940	A	G	CNTNAP5	intronic	0.5667	0	-3.98	6.89e-05	-0.2924	-0.22	A	0.1819	-	-
Alda_B	2:125177190:T:C	rs11123043	2	125177190	C	T	CNTNAP5	intronic	0.5667	0	-3.98	6.89e-05	-0.2924	-0.22	C	0.1819	-	-
Alda_B	2:125179003:T:A	rs2420852	2	125179003	T	T	CNTNAP5	intronic	0.3004	6.74	-4.099	4.15e-05	-0.2515	-0.1527	A	0.5089	PROC	Brain - Parietal lobe (0.0013)
Alda_B	2:125179186:C:A	rs12373656	2	125179186	A	C	CNTNAP5	intronic	0.5437	0	-3.931	8.46e-05	-0.2924	-0.2155	A	0.1809	-	-
Alda_B	2:125179754:C:G	rs6727886	2	125179754	C	C	CNTNAP5	intronic	0.3066	4.32	-4.116	3.86e-05	-0.2515	-0.154	G	0.5089	-	-
Alda_B	2:125180390:G:A	rs17725595	2	125180390	A	G	CNTNAP5	intronic	0.5437	0	-3.931	8.46e-05	-0.2924	-0.2155	A	0.1809	-	-
Alda_B	2:125181675:A:G	rs72966659	2	125181675	G	A	CNTNAP5	intronic	0.5667	0	-3.98	6.89e-05	-0.2924	-0.22	G	0.1839	-	-
Alda_B	2:125208927:G:A	rs77182899	2	125208927	A	G	CNTNAP5	intronic	0.9539	0	-3.902	9.55e-05	-0.242	-0.2493	A	0.1819	-	-
Alda_B	2:125216060:A:T	rs74436209	2	125216060	T	A	CNTNAP5	intronic	0.9937	0	-3.94	8.16e-05	-0.2483	-0.2493	T	0.1819	-	-
Alda_B	2:125223680:G:A	rs78811349	2	125223680	A	G	CNTNAP5	intronic	0.9646	0	-3.987	6.7e-05	-0.2483	-0.2539	A	0.1819	-	-
Alda_B	2:125223797:G:A	rs79042706	2	125223797	A	G	CNTNAP5	intronic	0.9646	0	-3.987	6.7e-05	-0.2483	-0.2539	A	0.1819	-	-
Alda_B	2:125225602:C:T	rs56938554	2	125225602	T	C	CNTNAP5	intronic	0.9501	0	-4.006	6.17e-05	-0.2483	-0.2562	T	0.1819	-	-
Alda_B	2:125225941:C:T	rs79704850	2	125225941	T	C	CNTNAP5	intronic	0.9501	0	-4.006	6.17e-05	-0.2483	-0.2562	T	0.1819	-	-
Alda_B	2:125228642:G:A	rs75192045	2	125228642	A	G	CNTNAP5	intronic	0.9646	0	-3.987	6.7e-05	-0.2483	-0.2539	A	0.1819	-	-
Alda_B	2:125230436:T:C	rs79462628	2	125230436	C	T	CNTNAP5	intronic	0.9646	0	-3.987	6.7e-05	-0.2483	-0.2539	C	0.1809	-	-
Alda_B	2:125230462:A:G	rs80351703	2	125230462	G	A	CNTNAP5	intronic	0.9646	0	-3.987	6.7e-05	-0.2483	-0.2539	G	0.1819	-	-
Alda_B	2:125234553:G:T	rs79113862	2	125234553	T	G	CNTNAP5	intronic	0.9874	0	-3.953	7.73e-05	-0.2483	-0.2503	T	0.1819	-	-
Alda_B	2:125243724:G:T	rs1847429	2	125243724	G	G	CNTNAP5	intronic	0.9886	0	-4.016	5.92e-05	-0.2542	-0.2524	T	0.8181	-	-
Alda_B	2:125244194:A:C	rs12617434	2	125244194	A	A	CNTNAP5	intronic	0.9886	0	-4.016	5.92e-05	-0.2542	-0.2524	C	0.8181	HCST	Cells - Macrophages (0.0000034)
Alda_B	2:125247002:G:A	rs77988695	2	125247002	A	G	CNTNAP5	intronic	0.9823	0	-4.007	6.16e-05	-0.2511	-0.2539	A	0.1819	-	-
Alda_B	2:125249505:T:C	rs1304052	2	125249505	C	T	CNTNAP5	intronic	0.9943	0	-3.925	8.69e-05	-0.2493	-0.2484	C	0.1789	-	-
Alda_B	2:125250960:T:C	rs6541957	2	125250960	T	T	CNTNAP5	intronic	0.9749	0	-3.947	7.91e-05	-0.2524	-0.2484	C	0.8211	-	-
Alda_B	2:125255273:A:T	rs4848936	2	125255273	A	A	CNTNAP5	intronic	0.9648	0	-3.934	8.36e-05	-0.2524	-0.2468	T	0.8211	-	-
Alda_B	2:125256225:A:C	rs1394144	2	125256225	A	A	CNTNAP5	intronic	0.9648	0	-3.934	8.36e-05	-0.2524	-0.2468	C	0.8211	-	-
Alda_B	2:125256443:T:G	rs1827596	2	125256443	T	T	CNTNAP5	intronic	0.9648	0	-3.934	8.36e-05	-0.2524	-0.2468	G	0.8211	SFT2D3	Brain - Cerebellum (0.0076)
Alda_B	2:125257776:C:G	rs1504002	2	125257776	C	C	CNTNAP5	intronic	0.9648	0	-3.934	8.36e-05	-0.2524	-0.2468	G	0.8211	-	-
Alda_B	2:125261209:C:T	rs1504000	2	125261209	C	C	CNTNAP5	intronic	0.9648	0	-3.934	8.36e-05	-0.2524	-0.2468	T	0.8201	-	-
Alda_B	2:125262351:T:A	rs111445029	2	125262351	A	T	CNTNAP5	intronic	0.9427	0	-4.075	4.6e-05	-0.2526	-0.2617		0.1809	-	-
Alda_B	2:125262812:G:A	rs905630	2	125262812	G	G	CNTNAP5	intronic	0.9622	0	-4.098	4.18e-05	-0.2557	-0.2617	A	0.8191	SFT2D3	Brain - Cerebellum (0.0075)
Alda_B	2:125263399:A:G	rs6711296	2	125263399	A	A	CNTNAP5	intronic	0.9874	0	-4.126	3.69e-05	-0.2597	-0.2617	G	0.8191	-	-
Alda_B	2:125265524:G:A	rs2089104	2	125265524	G	G	CNTNAP5	intronic	0.9622	0	-4.098	4.18e-05	-0.2557	-0.2617	A	0.8191	-	-
Alda_B	2:125265936:A:G	rs869760	2	125265936	A	A	CNTNAP5	intronic	0.9622	0	-4.098	4.18e-05	-0.2557	-0.2617	G	0.8191	SFT2D3	Brain - Cerebellum (0.0074)
Alda_B	2:125266505:A:T	rs1503997	2	125266505	A	A	CNTNAP5	intronic	0.9622	0	-4.098	4.18e-05	-0.2557	-0.2617	T	0.8191	-	-
Alda_B	2:125269891:T:G	rs6722877	2	125269891	T	T	CNTNAP5	intronic	0.9622	0	-4.098	4.18e-05	-0.2557	-0.2617	G	0.8191	-	-
Alda_B	2:125270232:G:T	rs6708079	2	125270232	G	G	CNTNAP5	intronic	0.9622	0	-4.098	4.18e-05	-0.2557	-0.2617	T	0.8191	SFT2D3	Brain - Cerebellum (0.0074)
Alda_B	2:125274583:A:C	rs4555349	2	125274583	A	A	CNTNAP5	intronic	0.8882	0	-4.19	2.8e-05	-0.2548	-0.2726	C	0.8191	-	-
Alda_B	2:169998407:A:G	rs16856488	2	169998407	G	A	LRP2	intronic	0.4518	0	3.953	7.71e-05	1.088	0.7471	G	0.0129	-	-
Alda_B	3:13859027:A:C	rs3796317	3	13859027	C	A	WNT7A	3utr	0.5383	0	3.982	6.84e-05	0.2902	0.2139	C	0.1581	-	-
Alda_B	3:13859332:C:T	rs3796314	3	13859332	T	C	WNT7A	3utr	0.5501	0	4.001	6.31e-05	0.2902	0.2161	T	0.1581	SYN2, TAMM41	Brain - Cerebellum (0.0038), Brain - Cerebellum (0.0069)
Alda_B	3:13869251:G:A	rs11917665	3	13869251	A	G	WNT7A	intronic	0.5874	0	3.918	8.92e-05	0.2779	0.2114	A	0.17	-	-
Alda_B	4:93323975:T:C	rs76860168	4	93323975	C	T	GRID2	intronic	0.6907	0	4.625	3.75e-06	0.6339	0.5345	C	0.0358	-	-
Alda_B	4:93323996:A:G	rs62311038	4	93323996	G	A	GRID2	intronic	0.6549	0	4.011	6.05e-05	0.2619	0.3293	G	0.0934	-	-
Alda_B	4:93324704:G:A	rs13114347	4	93324704	A	G	GRID2	intronic	0.6549	0	4.011	6.05e-05	0.2619	0.3293	A	0.0934	-	-
Alda_B	4:93326734:T:C	rs76150558	4	93326734	C	T	GRID2	intronic	0.733	0	4.599	4.25e-06	0.6339	0.5473	C	0.0358	-	-
Alda_B	4:93329899:G:A	rs6849230	4	93329899	A	G	GRID2	intronic	0.5958	0	4.373	1.22e-05	0.6147	0.4836	A	0.0358	-	-
Alda_B	4:93331410:C:G	rs77431729	4	93331410	G	C	GRID2	intronic	0.6658	0	4.426	9.6e-06	0.6147	0.5068	G	0.0358	-	-
Alda_B	4:93331935:T:C	rs79436131	4	93331935	C	T	GRID2	intronic	0.6658	0	4.426	9.6e-06	0.6147	0.5068	C	0.0358	-	-
Alda_B	4:93339788:C:T	rs77443675	4	93339788	T	C	GRID2	intronic	0.6658	0	4.426	9.6e-06	0.6147	0.5068	T	0.0358	-	-
Alda_B	4:93340898:T:C	rs80276700	4	93340898	C	T	GRID2	intronic	0.6658	0	4.426	9.6e-06	0.6147	0.5068	C	0.0358	-	-
Alda_B	4:93344058:T:G	rs111402188	4	93344058	G	T	GRID2	intronic	0.6302	0	4.484	7.34e-06	0.6266	0.5068	G	0.0358	-	-
Alda_B	4:93344906:A:G	rs11935061	4	93344906	G	A	GRID2	intronic	0.5614	0	4.431	9.39e-06	0.6266	0.4836	G	0.0358	-	-
Alda_B	4:93346081:A:G	rs75168405	4	93346081	G	A	GRID2	intronic	0.6302	0	4.484	7.34e-06	0.6266	0.5068	G	0.0358	-	-
Alda_B	4:93347723:T:G	rs78948085	4	93347723	G	T	GRID2	intronic	0.6302	0	4.484	7.34e-06	0.6266	0.5068	G	0.0358	-	-
Alda_B	4:93348209:A:G	rs75812803	4	93348209	G	A	GRID2	intronic	0.6302	0	4.484	7.34e-06	0.6266	0.5068	G	0.0358	-	-
Alda_B	4:93348464:A:G	rs11933188	4	93348464	G	A	GRID2	intronic	0.6967	0	4.092	4.28e-05	0.2717	0.3301	G	0.0934	-	-
Alda_B	4:93353533:C:G	rs35420935	4	93353533	G	C	GRID2	intronic	0.5852	0	4.263	2.02e-05	0.2717	0.3536	G	0.0934	-	-
Alda_B	4:93354048:G:A	rs6844474	4	93354048	A	G	GRID2	intronic	0.6397	0	4.185	2.86e-05	0.2717	0.3418	A	0.0954	-	-
Alda_B	4:93359453:A:G	rs7689616	4	93359453	G	A	GRID2	intronic	0.6302	0	4.484	7.34e-06	0.6266	0.5068	G	0.0358	-	-
Alda_B	4:93362354:G:A	rs111822243	4	93362354	A	G	GRID2	intronic	0.5108	0	4.664	3.11e-06	0.6693	0.5068	A	0.0358	-	-
Alda_B	4:93363402:C:A	rs58809578	4	93363402	A	C	GRID2	intronic	0.9761	0	4.594	4.34e-06	0.3538	0.3492	A	0.1781	-	-
Alda_B	4:93364841:T:A	rs6811590	4	93364841	A	T	GRID2	intronic	0.4545	0	4.613	3.98e-06	0.6693	0.4861	C	0.0358	-	-
Alda_B	4:93365337:G:C	rs113486418	4	93365337	C	G	GRID2	intronic	0.5191	0	4.666	3.08e-06	0.6693	0.5096	A	0.0368	-	-
Alda_B	4:93371543:G:A	rs35728609	4	93371543	A	G	GRID2	intronic	0.961	0	4.612	3.99e-06	0.3568	0.3493	A	0.0865	-	-
Alda_B	4:93372490:G:A	rs57865891	4	93372490	A	G	GRID2	intronic	0.961	0	4.612	3.99e-06	0.3568	0.3493	A	0.0865	-	-
Alda_B	4:93375844:G:A	rs62312225	4	93375844	A	G	GRID2	intronic	0.9746	0	4.692	2.71e-06	0.3568	0.3617	A	0.0865	-	-
Alda_B	4:93378636:G:A	rs62312228	4	93378636	A	G	GRID2	intronic	0.961	0	4.612	3.99e-06	0.3568	0.3493	G	0.0875	-	-
Alda_B	4:93378753:A:G	rs71599241	4	93378753	G	A	GRID2	intronic	0.961	0	4.612	3.99e-06	0.3568	0.3493	T	0.0875	-	-
Alda_B	4:93381750:C:T	rs11946225	4	93381750	T	C	GRID2	intronic	0.9273	0	4.566	4.98e-06	0.3568	0.3428	G	0.0875	-	-
Alda_B	4:93381836:A:G	rs11937137	4	93381836	G	A	GRID2	intronic	0.9273	0	4.566	4.98e-06	0.3568	0.3428	C	0.0875	-	-
Alda_B	4:93383590:T:C	rs34797861	4	93383590	C	T	GRID2	intronic	0.9677	0	4.632	3.62e-06	0.3568	0.3506	G	0.0875	-	-
Alda_B	4:93384501:C:G	rs11931742	4	93384501	G	C	GRID2	intronic	0.9454	0	4.595	4.34e-06	0.3568	0.3463	G	0.0875	-	-
Alda_B	4:93389553:C:G	rs6532371	4	93389553	G	C	GRID2	intronic	0.4247	0	4.595	4.34e-06	0.6701	0.4757	T	0.0358	-	-
Alda_B	4:93391251:G:T	rs6856342	4	93391251	T	G	GRID2	intronic	0.9677	0	4.632	3.62e-06	0.3568	0.3506	T	0.0875	-	-
Alda_B	4:93392563:G:T	rs77533829	4	93392563	T	G	GRID2	intronic	0.4858	0	4.647	3.38e-06	0.6701	0.4985	C	0.0358	-	-
Alda_B	4:93395615:A:C	rs11941374	4	93395615	C	A	GRID2	intronic	0.9907	0	4.674	2.95e-06	0.3568	0.3586	A	0.0875	-	-
Alda_B	4:93397758:T:A	rs79175099	4	93397758	A	T	GRID2	intronic	0.4247	0	4.595	4.34e-06	0.6701	0.4757	A	0.0358	-	-
Alda_B	4:93401163:C:A	rs11938986	4	93401163	A	C	GRID2	intronic	0.9677	0	4.632	3.62e-06	0.3568	0.3506	C	0.0875	-	-
Alda_B	4:93403696:T:C	rs79522826	4	93403696	C	T	GRID2	intronic	0.5352	0	3.944	8.01e-05	0.6645	0.4871	C	0.0308	-	-
Alda_B	4:93413492:A:G	rs79767365	4	93413492	G	A	GRID2	intronic	0.4294	0	4.601	4.22e-06	0.6675	0.4757	A	0.0358	-	-
Alda_B	4:93414503:C:A	rs10024635	4	93414503	A	C	GRID2	intronic	0.2476	25.2	4.375	1.22e-05	0.6631	0.3931	A	0.0437	-	-
Alda_B	4:93415422:G:A	rs75218651	4	93415422	A	G	GRID2	intronic	0.4247	0	4.595	4.34e-06	0.6701	0.4757	C	0.0358	-	-
Alda_B	4:93420252:T:C	rs80064702	4	93420252	C	T	GRID2	intronic	0.4294	0	4.601	4.22e-06	0.6675	0.4757	C	0.0358	-	-
Alda_B	4:93423093:T:C	rs12331195	4	93423093	C	T	GRID2	intronic	0.2476	25.2	4.375	1.22e-05	0.6631	0.3931	C	0.0437	-	-
Alda_B	4:93425556:T:C	rs112988532	4	93425556	C	T	GRID2	intronic	0.5352	0	3.944	8.01e-05	0.6645	0.4871	C	0.0308	-	-
Alda_B	4:93426665:A:G	rs75586594	4	93426665	G	A	GRID2	intronic	0.4643	0	4.053	5.05e-05	0.7123	0.4987	A	0.0288	-	-
Alda_B	4:93435314:C:A	rs112814487	4	93435314	A	C	GRID2	intronic	0.4858	0	4.647	3.38e-06	0.6701	0.4985	T	0.0358	-	-
Alda_B	4:93440612:C:T	rs7679213	4	93440612	T	C	GRID2	intronic	0.216	34.67	4.344	1.4e-05	0.6767	0.3849	T	0.0417	-	-
Alda_B	4:94338688:C:T	rs11940945	4	94338688	T	C	GRID2	intronic	0.745	0	3.97	7.18e-05	0.6553	0.7733	G	0.0179	-	-
Alda_B	4:94344254:A:G	rs17020586	4	94344254	G	A	GRID2	intronic	0.6594	0	4.075	4.6e-05	0.6553	0.816	G	0.0169	-	-
Alda_B	4:94344460:A:G	rs72884570	4	94344460	G	A	GRID2	intronic	0.6986	0	4.039	5.37e-05	0.6553	0.7958	G	0.0169	-	-
Alda_B	4:94347006:C:G	rs6820985	4	94347006	G	C	GRID2	intronic	0.6986	0	4.039	5.37e-05	0.6553	0.7958	A	0.0169	-	-
Alda_B	4:94347398:G:A	rs72884576	4	94347398	A	G	GRID2	intronic	0.656	0	4.055	5.01e-05	0.6553	0.8186	T	0.0169	-	-
Alda_B	4:94348038:C:T	rs17020587	4	94348038	T	C	GRID2	intronic	0.656	0	4.055	5.01e-05	0.6553	0.8186	T	0.0159	-	-
Alda_B	4:94348689:C:T	rs7676623	4	94348689	T	C	GRID2	intronic	0.6594	0	4.075	4.6e-05	0.6553	0.816	A	0.0169	-	-
Alda_B	4:94350799:T:A	rs72884579	4	94350799	A	T	GRID2	intronic	0.6594	0	4.075	4.6e-05	0.6553	0.816	A	0.0169	-	-
Alda_B	4:94350812:G:A	rs72884580	4	94350812	A	G	GRID2	intronic	0.6594	0	4.075	4.6e-05	0.6553	0.816	T	0.0169	-	-
Alda_B	4:94351578:C:T	rs7695982	4	94351578	T	C	GRID2	intronic	0.6594	0	4.075	4.6e-05	0.6553	0.816	A	0.0169	-	-
Alda_B	4:94353694:G:A	rs114037765	4	94353694	A	G	GRID2	intronic	0.8118	0	4.355	1.33e-05	0.795	0.887	T	0.0129	-	-
Alda_B	4:94353982:A:T	rs113799834	4	94353982	T	A	GRID2	intronic	0.6594	0	4.075	4.6e-05	0.6553	0.816	G	0.0169	-	-
Alda_B	4:94354076:C:G	rs72884583	4	94354076	G	C	GRID2	intronic	0.6594	0	4.075	4.6e-05	0.6553	0.816	C	0.0169	-	-
Alda_B	4:94355917:A:C	rs72884591	4	94355917	C	A	GRID2	intronic	0.6986	0	4.039	5.37e-05	0.6553	0.7958	C	0.0169	-	-
Alda_B	4:94360924:G:C	rs11937648	4	94360924	C	G	GRID2	intronic	0.4895	0	3.991	6.59e-05	0.4659	0.6667	T	0.0268	-	-
Alda_B	4:94363948:C:T	rs72886206	4	94363948	T	C	GRID2	intronic	0.6594	0	4.075	4.6e-05	0.6553	0.816	A	0.0169	-	-
Alda_B	4:94366117:C:A	rs60524906	4	94366117	A	C	GRID2	intronic	0.6594	0	4.075	4.6e-05	0.6553	0.816	A	0.0169	-	-
Alda_B	4:94366705:T:A	rs72886215	4	94366705	A	T	GRID2	intronic	0.6802	0	4.324	1.53e-05	0.7315	0.8864	G	0.0139	-	-
Alda_B	4:94380515:A:G	rs17020631	4	94380515	G	A	GRID2	intronic	0.3784	0	4.453	8.47e-06	0.5045	0.7629	C	0.0258	-	-
Alda_B	4:94383039:T:C	rs72886224	4	94383039	C	T	GRID2	intronic	0.7978	0	4.196	2.71e-05	0.724	0.8186	G	0.0149	-	-
Alda_B	4:94383916:C:G	rs17020639	4	94383916	G	C	GRID2	intronic	0.7978	0	4.196	2.71e-05	0.724	0.8186	C	0.0159	-	-
Alda_B	4:94396951:A:C	rs117669954	4	94396951	C	A	GRID2	intronic	0.9775	0	4.51	6.5e-06	0.876	0.887	G	0.0109	-	-
Alda_B	4:94397131:T:G	rs72886235	4	94397131	G	T	GRID2	intronic	0.7978	0	4.196	2.71e-05	0.724	0.8186	T	0.0159	-	-
Alda_B	4:94402534:C:T	rs76489407	4	94402534	T	C	GRID2	intronic	0.7978	0	4.196	2.71e-05	0.724	0.8186	A	0.0149	-	-
Alda_B	4:94403473:G:A	rs112365676	4	94403473	A	G	GRID2	intronic	0.7978	0	4.196	2.71e-05	0.724	0.8186	T	0.0139	-	-
Alda_B	4:94405776:A:T	rs141219193	4	94405776	T	A	GRID2	intronic	0.9793	0	4.408	1.05e-05	0.876	0.8863	G	0.0109	-	-
Alda_B	4:102692171:T:G	rs60130909	4	102692171	G	T	BANK1	intronic	0.2266	31.59	3.966	7.31e-05	0.4072	0.2221	T	0.1153	-	-
Alda_B	5:80361202:C:G	rs112815023	5	80361202	G	C	RASGRF2	intronic	0.5933	0	4.017	5.89e-05	0.5235	0.4023	T	0.0557	ANKRD34B	Cells - Monocytes (0.00041)
Alda_B	5:80379288:C:T	rs112172912	5	80379288	T	C	RASGRF2	intronic	0.6197	0	4.368	1.25e-05	0.7239	0.5781	T	0.0278	ANKRD34B	Whole blood (0.000013), Cells - Monocytes (0.000041)
Alda_B	9:14387190:T:C	rs61696691	9	14387190	C	T	NFIB	intronic	0.9456	0	4.353	1.35e-05	0.3403	0.3298	T	0.1243	-	-
Alda_B	9:14388313:G:T	rs78418785	9	14388313	T	G	NFIB	intronic	0.7417	0	4.135	3.56e-05	0.3529	0.3012	T	0.1143	-	-
Alda_B	10:1423649:C:T	rs2387657	10	1423649	T	C	ADARB2	intronic	0.2619	20.54	4.115	3.88e-05	0.1827	0.326	T	0.1998	-	-
Alda_B	10:1424216:A:G	rs11596049	10	1424216	G	A	ADARB2	intronic	0.2619	20.54	4.115	3.88e-05	0.1827	0.326	G	0.1998	-	-
Alda_B	12:48336389:A:C	rs4307774	12	48336389	A	A	VDR	intronic	0.9576	0	4.002	6.28e-05	0.2114	0.2171	C	0.7744	TMEM106C	Esophagus - Mucosa (3.6e-12), Thyroid (1.8e-7), Brain - Cerebellum (0.00001), Brain - Cerebellar hemisphere (0.000032)
Alda_B	13:66880229:C:G	rs7992755	13	66880229	C	C	PCDH9	intronic	0.2307	30.4	4.292	1.78e-05	0.1742	0.3152	G	0.7913	-	-
Alda_B	13:66881004:A:C	rs4883774	13	66881004	A	A	PCDH9	intronic	0.2402	27.51	4.307	1.66e-05	0.1768	0.3152	C	0.7913	-	-
Alda_B	13:66883242:G:T	rs12854808	13	66883242	T	G	PCDH9	intronic	0.3918	0	4.273	1.93e-05	0.2133	0.3224	T	0.1561	-	-
Alda_B	13:66885877:C:T	rs9564308	13	66885877	T	C	PCDH9	intronic	0.197	39.92	4.204	2.63e-05	0.1631	0.3152	T	0.2078	-	-
Alda_B	13:66890310:T:C	rs9540711	13	66890310	T	T	PCDH9	intronic	0.2195	33.66	4.266	1.99e-05	0.1708	0.3152	C	0.7913	-	-
Alda_B	13:66891074:T:C	rs4883776	13	66891074	T	T	PCDH9	intronic	0.2134	35.4	4.285	1.83e-05	0.1708	0.3171	C	0.7913	-	-
Alda_B	13:66891535:G:A	rs4145004	13	66891535	G	G	PCDH9	intronic	0.2134	35.4	4.285	1.83e-05	0.1708	0.3171	A	0.7922	-	-
Alda_B	13:66892164:T:C	rs1444386	13	66892164	T	T	PCDH9	intronic	0.2134	35.4	4.285	1.83e-05	0.1708	0.3171	C	0.7922	-	-
Alda_B	13:66892316:T:G	rs1444385	13	66892316	T	T	PCDH9	intronic	0.2134	35.4	4.285	1.83e-05	0.1708	0.3171	G	0.7922	-	-
Alda_B	21:28333554:G:A	rs162501	21	28333554	A	G	ADAMTS5	intronic	0.3902	0	4.909	9.18e-07	0.2629	0.3757	A	0.1312	-	-
Alda_B	21:28338298:C:G	rs457947	21	28338298	G	C	ADAMTS5	coding nonsyn	0.4273	0	4.784	1.72e-06	0.2594	0.3638	G	0.1332	-	-
Alda_A	1:56997139:A:T	rs953856	1	56997139	T	A	PPAP2B	intronic	0.9721	0	-3.941	8.1e-05	-0.3841	-0.3911	T	0.332	-	-
Alda_A	4:72640443:T:G	rs1491717	4	72640443	G	T	GC	intronic	0.8197	0	-3.919	8.9e-05	-0.6404	-0.569	G	0.1153	-	-
Alda_A	4:72641279:T:C	rs1491718	4	72641279	C	T	GC	intronic	0.8197	0	-3.919	8.9e-05	-0.6404	-0.569	C	0.1153	-	-
Alda_A	4:72642954:T:C	rs1352843	4	72642954	C	T	GC	intronic	0.8197	0	-3.919	8.9e-05	-0.6404	-0.569	C	0.1153	-	-
Alda_A	4:72644297:A:G	rs78044121	4	72644297	G	A	GC	intronic	0.8197	0	-3.919	8.9e-05	-0.6404	-0.569	G	0.1153	-	-
Alda_A	4:102693793:C:T	rs57698433	4	102693793	T	C	BANK1	intronic	0.7566	0	-4.083	4.44e-05	-0.5582	-0.4791	C	0.1481	-	-
Alda_A	4:102693958:T:C	rs28581841	4	102693958	C	T	BANK1	intronic	0.3499	0	-4.058	4.95e-05	-0.6431	-0.4072	A	0.159	-	-
Alda_A	4:102693963:G:A	rs28721993	4	102693963	A	G	BANK1	intronic	0.3925	0	-3.909	9.27e-05	-0.6154	-0.3985	T	0.1571	-	-
Alda_A	4:102696881:C:T	rs7668453	4	102696881	T	C	BANK1	intronic	0.4281	0	-4.045	5.23e-05	-0.6294	-0.4265	A	0.1441	-	-
Alda_A	4:102698447:T:A	rs62323922	4	102698447	A	T	BANK1	intronic	0.4672	0	-4.126	3.7e-05	-0.6294	-0.4433	A	0.1461	-	-
Alda_A	4:102700194:G:A	rs62323924	4	102700194	A	G	BANK1	intronic	0.5991	0	-4.234	2.29e-05	-0.624	-0.487	C	0.1342	-	-
Alda_A	4:102700442:A:C	rs62323925	4	102700442	C	A	BANK1	intronic	0.4208	0	-4.275	1.91e-05	-0.6572	-0.4522	C	0.1481	-	-
Alda_A	4:102701232:G:A	rs7695738	4	102701232	A	G	BANK1	intronic	0.3128	1.86	-4.278	1.89e-05	-0.7631	-0.4786	A	0.1093	STPG2, BDH2, DDIT4L	Brain - Cerebellum (0.0094), Brain - Parietal lobe (0.002), Brain - Parietal lobe (0.0055)
Alda_A	4:102701345:C:T	rs7700116	4	102701345	T	C	BANK1	intronic	0.3564	0	-4.374	1.22e-05	-0.7084	-0.4664	G	0.1342	STPG2, CXXC4, BDH2, RHPN1-AS1	Brain - Cerebellum (0.0054), Brain - Parietal lobe (0.0021), Brain - Parietal lobe (0.007), Brain - Parietal lobe (9.1e-9)
Alda_A	5:141492132:G:C	rs192600153	5	141492132	C	G	NDFIP1	intronic	0.9057	0	-3.921	8.83e-05	-1.807	-1.69	C	0.007	-	-
Alda_A	7:122057400:C:T	rs6951877	7	122057400	T	C	CADPS2	intronic	0.9081	0	-3.964	7.38e-05	-1.976	-2.104	G	0.0179	ADGRA3	Cells - Lymphoblastoid cell lines (0.0094)
Alda_A	7:122058493:A:G	rs10277048	7	122058493	G	A	CADPS2	intronic	0.9081	0	-3.964	7.38e-05	-1.976	-2.104	G	0.0179	ADGRA3	Cells - Lymphoblastoid cell lines (0.02)
Alda_A	7:122058948:A:G	rs10277691	7	122058948	G	A	CADPS2	intronic	0.9081	0	-3.964	7.38e-05	-1.976	-2.104	A	0.0179	-	-
Alda_A	7:122060093:G:A	rs73431531	7	122060093	A	G	CADPS2	intronic	0.9081	0	-3.964	7.38e-05	-1.976	-2.104	C	0.0179	-	-
Alda_A	7:122063977:A:C	rs6956554	7	122063977	C	A	CADPS2	intronic	0.9081	0	-3.964	7.38e-05	-1.976	-2.104	C	0.0179	-	-
Alda_A	7:122065102:T:C	rs10266852	7	122065102	C	T	CADPS2	intronic	0.9081	0	-3.964	7.38e-05	-1.976	-2.104	C	0.0179	-	-
Alda_A	7:122065898:T:C	rs10270868	7	122065898	C	T	CADPS2	intronic	0.9081	0	-3.964	7.38e-05	-1.976	-2.104	A	0.0179	-	-
Alda_A	7:122079653:T:A	rs10248008	7	122079653	A	T	CADPS2	intronic	0.9081	0	-3.964	7.38e-05	-1.976	-2.104	A	0.0179	ADGRA3	Cells - Lymphoblastoid cell lines (0.0079)
Alda_A	10:71890633:A:G	rs2310993	10	71890633	G	A	AIFM2	intronic	0.8038	0	-3.981	6.88e-05	-0.3882	-0.3423	G	0.4732	TYSND1, PF4V1, H2AFY2	Brain - Cerebellar hemisphere (0.0000016), Cells - Macrophages (0.0000049), Cells - Monocytes (1e-8)
Alda_A	10:88592685:G:A	rs12776537	10	88592685	A	G	BMPR1A	intronic	0.6796	0	-4.046	5.21e-05	-1.298	-1.055	A	0.0199	-	-
Alda_A	10:88599577:G:C	rs12775608	10	88599577	C	G	BMPR1A	intronic	0.6796	0	-4.046	5.21e-05	-1.298	-1.055	C	0.0199	-	-
Alda_A	10:88689859:A:G	rs35832018	10	88689859	G	A	BMPR1A	3utr	0.703	0	-3.951	7.8e-05	-1.608	-1.32	G	0.0109	-	-
Alda_A	15:55564746:A:T	rs6493774	15	55564746	T	A	RAB27A	intronic	0.9915	0	-3.988	6.67e-05	-0.38	-0.3821	T	0.33	PIGBOS1	Whole blood (4.7e-8), Pituitary (0.0000028), Spleen (0.000011), Thyroid (0.000032)
Alda_A	15:55567881:C:A	rs6493775	15	55567881	A	C	RAB27A	intronic	0.9421	0	-4.022	5.77e-05	-0.3759	-0.3903	A	0.33	PIGBOS1	Whole blood (4.8e-8), Pituitary (0.0000039), Spleen (0.000011), Thyroid (0.000039)
Alda_A	16:69143481:T:G	rs2232227	16	69143481	G	T	HAS3	coding syn	0.288	11.41	4.4	1.08e-05	0.9939	0.6133	G	0.0616	SNTB2	Thyroid (0.0000031)

## Sheet: Table2
Genetic association results of the ImmuneSet with BP age-at-onset in GWAS1.
SNP	rsID	CHR	BP	A1	Type	Ref_MAF	GENE	BETA	SE	L95	U95	P	eQTL_gene	eQTL_tissue		Top SNP
1:21885560:C:T	rs56019406	1	21885560	T	non-coding intronic,intronic	0.083267	ALPL	3.776	0.8889	2.034	5.518	2.39e-05	NBPF3, USP48	Cells - Lymphoblastoid cell lines (0.0000049), Whole blood (0.000058), Cells - Monocytes (0.00039)		Top SNP for the gene
1:21889381:G:A	rs3767152	1	21889381	A	intronic,non-coding intronic	0.082468	ALPL	3.612	0.887	1.874	5.351	5.09e-05	NBPF3, USP48, RAP1GAP	Cells - Lymphoblastoid cell lines (0.0000031), Whole blood (0.000058), Cells - Monocytes (0.00057), Peripheral blood (0.000039)
1:21898034:G:A	rs149303111	1	21898034	A	intronic	0.015775	ALPL	-4.063	1.016	-6.054	-2.073	6.87e-05	RAP1GAP	Whole blood (0.000084)
1:21904267:A:G	rs1697406	1	21904267	A	3utr,3downstream	0.131789	ALPL	2.585	0.6452	1.32	3.849	6.72e-05	USP48, RAP1GAP, PINK1-AS	Cells - Monocytes (0.0000019), Peripheral blood (0.000049), Whole blood (0.000073)
1:21904529:C:T	rs2242420	1	21904529	T	3downstream,3utr	0.117212	ALPL	2.82	0.6472	1.551	4.088	1.48e-05	WNT4, MUL1, HP1BP3, EIF4G3, PLA2G2D, PINK1, USP48, RAP1GAP, PINK1-AS	Brain - Cerebellum (0.0048), Brain - Cerebellum (0.0085), Brain - Parietal lobe (0.00035), Brain - Parietal lobe (0.0039), Brain - Parietal lobe (0.0091), Brain - Parietal lobe (0.0092), Cells - Monocytes (0.0000014), Peripheral blood (0.00004), Whole blood (0.000034)
1:21964134:C:T	rs10917029	1	21964134	T	intronic,non-coding intronic	0.258387	RAP1GAP	2.412	0.6167	1.203	3.621	9.91e-05	YAF2, USP48	Cells - Macrophages (0.0000099), Cells - Monocytes (0.0000019)
1:175439672:A:G	rs10912987	1	175439672	G	intronic	0.216254	TNR	2.107	0.5334	1.061	3.152	8.47e-05	-	-
2:113591342:G:A	rs3136557	2	113591342	A	3downstream,intronic,non-coding intronic,5upstream	0.086462	IL1B	-2.7	0.6354	-3.945	-1.454	2.39e-05	SLC20A1	Cells - Monocytes (0.0000055)
2:141186169:T:C	rs13002200	2	141186169	C	intronic	0.152356	LRP1B	-2.413	0.6	-3.589	-1.237	6.3e-05	-	-
2:141188731:C:G	rs7568292	2	141188731	G	intronic	0.106829	LRP1B	-2.522	0.6347	-3.766	-1.278	7.7e-05	-	-
2:141189309:C:G	rs7571508	2	141189309	G	intronic	0.094848	LRP1B	-2.491	0.6364	-3.738	-1.243	9.84e-05	-	-
2:141190864:G:A	rs35697346	2	141190864	A	intronic	0.105831	LRP1B	-2.568	0.6361	-3.814	-1.321	5.91e-05	-	-
2:141191090:G:A	rs35458275	2	141191090	A	intronic	0.105831	LRP1B	-2.568	0.6361	-3.814	-1.321	5.91e-05	-	-
2:141212602:A:T	rs6744731	2	141212602	T	intronic	0.104034	LRP1B	-2.522	0.6347	-3.766	-1.278	7.7e-05	-	-
2:141212680:C:T	rs6730266	2	141212680	T	intronic	0.097644	LRP1B	-2.522	0.6347	-3.766	-1.278	7.7e-05	-	-
2:141212783:A:C	rs16843975	2	141212783	C	intronic	0.105032	LRP1B	-2.522	0.6347	-3.766	-1.278	7.7e-05	-	-
2:141212864:G:C	rs13007837	2	141212864	C	intronic	0.11262	LRP1B	-2.578	0.6338	-3.82	-1.336	5.18e-05	-	-
2:141212916:T:C	rs12990666	2	141212916	C	intronic	0.096845	LRP1B	-2.522	0.6347	-3.766	-1.278	7.7e-05	-	-
3:117427214:C:A	rs13325341	3	117427214	A	intronic	0.285343	LSAMP	-1.771	0.4476	-2.649	-0.8942	8.21e-05	CCDC58, MAPKBP1, AKIRIN2, AHCY, RBM12B, SF1	Brain - Cerebellum (0.0072), Brain - Cerebellum (1.6e-7), Cells - Macrophages (0.0000021), Cells - Macrophages (0.0000026), Cells - Macrophages (0.0000088), Cells - Macrophages (0.0000092)
5:150620165:A:G	rs248433	5	150620165	G	intronic	0.013978	GM2A	5.267	1.333	2.654	7.88	8.45e-05	ATOX1, GM2A	Cells - Monocytes (0.0000013), Cells - Monocytes (0.000048)
6:7937184:C:T	rs149795	6	7937184	C	intronic	0.244609	TXNDC5	-2.454	0.6086	-3.647	-1.261	6.03e-05	-	-
6:7938773:G:A	rs155487	6	7938773	G	intronic	0.254193	TXNDC5	-2.476	0.5992	-3.651	-1.302	3.94e-05	CBX6, TMEM14C, RBKS, NOX4, TXNDC5	Brain - Cerebellum (0.0000018), Brain - Cerebellum (0.00026), Cells - Monocytes (0.0000018), Cells - Monocytes (0.0000059), Peripheral blood (0.0002)
6:7938895:C:T	rs155488	6	7938895	C	intronic	0.240016	TXNDC5	-2.476	0.5992	-3.651	-1.302	3.94e-05	CBX6, TMEM14C, TXNDC5	Brain - Cerebellum (0.0000018), Brain - Cerebellum (0.00026), Peripheral blood (0.0001)
6:101973921:A:G	rs62419615	6	101973921	G	intronic	0.035543	GRIK2	-3.673	0.9376	-5.511	-1.836	9.66e-05	-	-
6:101976877:A:G	rs4839798	6	101976877	G	intronic	0.036941	GRIK2	-3.673	0.9376	-5.511	-1.836	9.66e-05	-	-
10:121068523:G:C	rs871200	10	121068523	C	intronic	0.3125	GRK5	-1.744	0.4431	-2.612	-0.8757	8.95e-05	GRK5	Thyroid (0.0000036), Whole blood (0.000075)
10:121068816:G:A	rs871198	10	121068816	A	intronic	0.314297	GRK5	-1.779	0.4435	-2.648	-0.9097	6.59e-05	GRK5	Thyroid (0.0000043), Whole blood (0.00001)
10:121121295:A:C	rs1248079	10	121121295	C	intronic	0.084665	GRK5	2.752	0.5923	1.592	3.913	3.9e-06	-	-
10:121122735:G:A	rs143608516	10	121122735	A	intronic	0.080671	GRK5	2.739	0.5928	1.578	3.901	4.41e-06	-	-
10:121129075:G:A	rs17608274	10	121129075	A	intronic	0.082069	GRK5	2.51	0.5944	1.345	3.675	2.68e-05	GRK5, NANOS1	Brain - Parietal lobe (0.002), Cells - Monocytes (0.00097)
10:121130485:C:G	rs114922841	10	121130485	G	intronic	0.083067	GRK5	2.519	0.5969	1.349	3.689	2.71e-05	-	-
10:121411861:C:T	rs196335	10	121411861	T	intronic	0.059904	BAG3	-2.762	0.6976	-4.13	-1.395	8.14e-05	BAG3, INPP5F	Peripheral blood (0.000025), Peripheral blood (0.00044)
10:128873931:G:A	rs75690653	10	128873931	A	intronic	0.042332	DOCK1	11.78	3	5.897	17.65	9.35e-05	-	-
12:104876212:T:C	rs79831761	12	104876212	C	intronic	0.012181	CHST11	5.97	1.442	3.145	8.796	3.81e-05	-	-
16:12776930:T:C	rs13333204	16	12776930	C	intronic	0.023163	CPPED1	-7.107	1.738	-10.51	-3.699	4.77e-05	-	-
16:12777794:G:A	rs9922836	16	12777794	A	intronic	0.020567	CPPED1	-7.107	1.738	-10.51	-3.699	4.77e-05	-	-
16:12778796:G:A	rs9925657	16	12778796	A	intronic	0.042532	CPPED1	-6.911	1.711	-10.26	-3.558	5.83e-05	-	-
16:12779045:C:T	rs9926441	16	12779045	T	intronic	0.041134	CPPED1	-6.911	1.711	-10.26	-3.558	5.83e-05	-	-
16:12785529:T:C	rs145422984	16	12785529	C	intronic	0.011981	CPPED1	-7.107	1.738	-10.51	-3.699	4.77e-05	-	-
16:78250966:G:A	rs9934479	16	78250966	A	intronic,non-coding intronic	0.290335	WWOX	1.872	0.4682	0.954	2.789	6.96e-05	GABARAPL2, WWOX	Brain - Cerebellum (0.0085), Peripheral blood (0.00036)
16:78254732:C:T	rs3764293	16	78254732	T	intronic,non-coding intronic	0.435903	WWOX	1.746	0.4416	0.8808	2.612	8.31e-05	WWOX	Peripheral blood (0.00042)
18:74711130:G:A	rs1246874	18	74711130	G	intronic,non-coding intronic	0.422524	MBP	-2.365	0.5558	-3.454	-1.275	2.33e-05	-	-
18:74711326:G:A	rs595997	18	74711326	G	intronic,non-coding intronic	0.375	MBP	-2.489	0.5922	-3.65	-1.328	2.92e-05	MBP	Cells - Monocytes (0.000068)
18:74711721:C:G	rs470498	18	74711721	C	non-coding intronic,intronic	0.370008	MBP	-2.417	0.5927	-3.579	-1.256	4.96e-05	MBP	Cells - Monocytes (0.000065)
18:74717714:G:A	rs510527	18	74717714	G	intronic,non-coding intronic,3downstream	0.470847	MBP	-2.098	0.526	-3.129	-1.067	7.21e-05	MBP	Cells - Monocytes (0.0000021)
19:23762532:G:A	rs4932871	19	23762532	A	intronic	0.463658	ZNF675	1.835	0.4584	0.9364	2.733	6.81e-05	RP11-255H23.4, RP11-255H23.2, CTD-2017D11.1	Brain - Hippocampus (0.000065), Thyroid (1.1e-7), Brain - Cortex (0.000092), Whole blood (8.5e-9), Thyroid (1.2e-8), Spleen (0.00015)
19:39142688:G:A	rs73032668	19	39142688	A	non-coding intronic,intronic	0.094848	ACTN4	2.484	0.6247	1.26	3.709	7.57e-05	RYR1, CAPN12	Cells - Monocytes (0.000027), Whole blood (2.1e-13)
19:39156138:C:T	rs888995	19	39156138	T	non-coding intronic,intronic	0.104034	ACTN4	2.445	0.6177	1.234	3.656	8.18e-05	ACTN4, LYPD3, ZNF526, CADM4, ATP1A3, TMEM145, ZNF234, ZC3H4, RYR1, CAPN12	Blood (7.7e-29), Peripheral blood (0.0022), Brain - Cerebellum (0.00095), Brain - Cerebellum (0.0047), Brain - Cerebellum (0.009), Brain - Parietal lobe (0.0023), Brain - Parietal lobe (0.0048), Brain - Parietal lobe (0.0054), Brain - Parietal lobe (0.0082), Cells - Monocytes (0.000036), Peripheral blood (0.0004), Peripheral blood (1.1e-121), Blood (7.7e-29), Whole blood (2.4e-12), Adrenal gland …
19:39156382:A:G	rs73032691	19	39156382	G	non-coding intronic,intronic	0.095248	ACTN4	2.445	0.6177	1.234	3.656	8.18e-05	RYR1, CAPN12	Cells - Monocytes (0.000036), Whole blood (1.2e-13), Adrenal gland (4.1e-8), Cells - EBV-transformed lymphocytes (0.000029)
19:40780325:G:A	rs1991823	19	40780325	G	non-coding intronic,intronic	0.376198	AKT2	1.796	0.4568	0.9004	2.691	9.16e-05	AKT2, GRIN2D, ERCC1, TMEM91, DMRTC2, SERTAD1, SERTAD3, CNTD2, MAP3K10	Brain - Cerebellar hemisphere (0.000022), Brain - Cerebellum (0.0051), Brain - Parietal lobe (0.0011), Brain - Parietal lobe (0.0035), Brain - Parietal lobe (0.0051), Peripheral blood (1.7e-12), Peripheral blood (1e-7), Thyroid (0.000021), Whole blood (2.8e-12), Thyroid (3.8e-11), Pituitary (4.1e-7), Cells - Lymphoblastoid cell lines (0.0000012), Spleen (0.00005)
19:40855872:A:T	rs113099973	19	40855872	A	non-coding intronic,intronic	0.464257	PLD3	2.053	0.4536	1.164	2.942	6.85e-06	-	-
19:52081838:T:C	rs11672714	19	52081838	C	intronic	0.31869	ZNF175	2.052	0.5002	1.071	3.032	4.49e-05	ZNF175, SIGLEC8, FPR1, SIGLEC12	Cells - Monocytes (7.2e-9), Testis (9.7e-7), Peripheral blood (0.00056), Peripheral blood (0.001), Peripheral blood (9e-7)
19:52086341:C:T	rs4802816	19	52086341	T	3downstream,non-coding intronic,intronic	0.3125	ZNF175	2.122	0.5054	1.131	3.112	2.98e-05	PI3, ZNF175	Cells - Macrophages (0.0000078), Cells - Monocytes (3.1e-9)
19:52088418:A:G	rs11667382	19	52088418	G	non-coding intronic,intronic	0.312899	ZNF175	2.122	0.5054	1.131	3.112	2.98e-05	ZNF417, GP6, ZNF835, ZSCAN4, ZNF175, SIGLEC12, SIGLEC8, FPR1	Brain - Cerebellum (0.0012), Brain - Cerebellum (0.0072), Brain - Cerebellum (0.0086), Brain - Cerebellum (0.0099), Cells - Monocytes (5.6e-9), Blood (6.3e-9), Peripheral blood (0.0000014), Blood (0.0012), Peripheral blood (0.00064), Peripheral blood (0.0032)

## Sheet: Table3
Genetic association results of the ImmuneSet with the number of depressive episodes in GWAS1.
SNP	rsID	CHR	BP	A1	Type	Ref_MAF	GENE	BETA	SE	L95	U95	P	eQTL_gene	eQTL_tissue		Top SNP
1:52808164:G:A	rs145715722	1	52808164	A	intronic	0.046526	ZFYVE9	2.466	0.5665	1.356	3.576	1.545e-05	CC2D1B, GPX7	Cells - Monocytes (2.2e-17), Cells - Monocytes (3.7e-15), Thyroid (2.1e-11), Whole blood (3.1e-10)		Top SNP for the gene
1:52882970:A:G	rs17131760	1	52882970	G	3utr,3downstream	0.099641	PRPF38A	2.475	0.5549	1.387	3.562	9.6e-06	CC2D1B, GPX7	Peripheral blood (1.2e-39), Cells - Monocytes (6e-16), Peripheral blood (4.2e-39), Cells - Monocytes (2.2e-14), Thyroid (3.1e-11), Whole blood (7.3e-11), Spleen (0.00011)
1:52888119:C:T	rs17107212	1	52888119	T	3downstream,intronic	0.098842	ZCCHC11	2.475	0.5549	1.387	3.562	9.6e-06	CC2D1B, GPX7	Peripheral blood (2.7e-39), Cells - Monocytes (6.9e-16), Peripheral blood (2e-39), Cells - Monocytes (2.1e-14), Thyroid (3.1e-11), Whole blood (7.3e-11), Spleen (0.00011)
1:52890683:A:T	rs3818405	1	52890683	T	non-coding,intronic	0.099441	ZCCHC11	2.475	0.5549	1.387	3.562	9.6e-06	FAM159A, CC2D1B, GPX7	Peripheral blood (0.00099), Peripheral blood (1.8e-39), Cells - Monocytes (5.8e-16), Peripheral blood (2.3e-39), Cells - Monocytes (1.9e-14)
1:52893595:C:A	rs79671299	1	52893595	A	non-coding intronic,intronic	0.098842	ZCCHC11	2.475	0.5549	1.387	3.562	9.6e-06	GPX7, CC2D1B	Cells - Monocytes (1.9e-14), Thyroid (3.1e-11), Whole blood (3.6e-11), Spleen (0.00011), Cells - Monocytes (8.4e-16)
1:52896011:A:G	rs60985476	1	52896011	G	non-coding intronic,3downstream,intronic	0.099641	ZCCHC11	2.475	0.5549	1.387	3.562	9.6e-06	GPX7, CC2D1B	Cells - Monocytes (1.9e-14), Thyroid (3.1e-11), Whole blood (3.6e-11), Spleen (0.00011), Cells - Monocytes (9.1e-16)
1:52897395:C:A	rs10493166	1	52897395	A	3downstream,non-coding,intronic,non-coding intronic,5upstream	0.099441	ZCCHC11	2.475	0.5549	1.387	3.562	9.6e-06	ZCCHC11, CC2D1B, GPX7	Blood (1.7e-15), Peripheral blood (1.2e-39), Cells - Monocytes (1.1e-15), Blood (4.1e-9), Peripheral blood (2.2e-39), Blood (1.7e-15), Cells - Monocytes (1.8e-14), Thyroid (3.1e-11), Whole blood (3.6e-11), Spleen (0.00011)
1:52905996:T:G	rs12041832	1	52905996	G	non-coding intronic,intronic	0.099641	ZCCHC11	2.475	0.5549	1.387	3.562	9.6e-06	GPX7, CC2D1B	Cells - Monocytes (2.4e-14), Thyroid (3.1e-11), Whole blood (3.6e-11), Spleen (0.00011), Cells - Monocytes (9.8e-16)
1:52908834:A:T	rs112682202	1	52908834	T	non-coding intronic,intronic	0.047125	ZCCHC11	2.292	0.5575	1.199	3.385	4.412e-05	CC2D1B, GPX7	Cells - Monocytes (3.2e-15), Cells - Monocytes (3.3e-14), Whole blood (3.5e-10), Thyroid (6e-10)
1:52912876:C:T	rs112420812	1	52912876	T	5upstream,non-coding intronic,intronic	0.105032	ZCCHC11	2.317	0.5105	1.317	3.318	6.684e-06	GPX7, CC2D1B, NRDC	Cells - Monocytes (1.7e-16), Thyroid (6e-14), Whole blood (8.8e-11),Spleen (0.000012), Pituitary (0.000024), Cells - Monocytes (6.4e-13), Thyroid (0.000075)
1:52918165:A:G	rs75423463	1	52918165	G	non-coding intronic,intronic	0.099641	ZCCHC11	2.475	0.5549	1.387	3.562	9.6e-06	GPX7, CC2D1B	Cells - Monocytes (3.3e-14), Thyroid (3.1e-11), Whole blood (7.3e-11), Spleen (0.00011), Cells - Monocytes (9e-16)
1:52919316:C:T	rs12026560	1	52919316	T	non-coding intronic,intronic	0.099641	ZCCHC11	2.475	0.5549	1.387	3.562	9.6e-06	GPX7, CC2D1B	Cells - Monocytes (3.4e-14), Thyroid (3.1e-11), Whole blood (7.3e-11),Spleen (0.00011), Cells - Monocytes (8.9e-16)
1:52919883:T:C	rs2406653	1	52919883	C	non-coding intronic,intronic	0.099641	ZCCHC11	2.475	0.5549	1.387	3.562	9.6e-06	CC2D1B, GPX7	Peripheral blood (1.9e-39), Cells - Monocytes (8.9e-16), Peripheral blood (2.3e-39), Cells - Monocytes (3.4e-14), Thyroid (3.1e-11), Whole blood (7.3e-11),Spleen (0.00011)
1:52923158:G:A	rs12044548	1	52923158	A	non-coding intronic,intronic	0.099441	ZCCHC11	2.475	0.5549	1.387	3.562	9.6e-06	GPX7, CC2D1B	Cells - Monocytes (1.1e-13), Thyroid (3.1e-11), Whole blood (3.6e-11), Spleen (0.00011), Cells - Monocytes (6.5e-16)
1:52929931:T:A	rs11205961	1	52929931	A	5upstream,non-coding intronic,3downstream,intronic	0.101637	ZCCHC11	2.414	0.5485	1.339	3.489	1.249e-05	GPX7, CC2D1B	Cells - Monocytes (1.2e-14), Cells - Monocytes (8.9e-16)
1:52932917:A:C	rs17107235	1	52932917	C	non-coding intronic,intronic	0.100439	ZCCHC11	2.475	0.5549	1.387	3.562	9.6e-06	CC2D1B, GPX7	Peripheral blood (1.9e-39), Cells - Monocytes (8.8e-16), Peripheral blood (2.3e-39), Cells - Monocytes (7.4e-14),Thyroid (3.1e-11), Whole blood (7.3e-11), Spleen (0.00011)
1:52936783:G:A	rs113624413	1	52936783	A	non-coding intronic,intronic	0.098842	ZCCHC11	2.475	0.5549	1.387	3.562	9.6e-06	GPX7, CC2D1B	Cells - Monocytes (8.2e-14),Thyroid (3.1e-11), Whole blood (3.6e-11), Spleen (0.00011), Cells - Monocytes (8.7e-16)
1:52944234:C:T	rs76296883	1	52944234	T	non-coding intronic,intronic	0.099441	ZCCHC11	2.475	0.5549	1.387	3.562	9.6e-06	GPX7, CC2D1B	Cells - Monocytes (1.3e-13), Thyroid (3.1e-11), Whole blood (3.6e-11), Spleen (0.00011), Cells - Monocytes (8.2e-16)
1:52945523:G:A	rs112222736	1	52945523	A	non-coding intronic,intronic	0.099042	ZCCHC11	2.475	0.5549	1.387	3.562	9.6e-06	GPX7, CC2D1B	Cells - Monocytes (1.4e-13), Thyroid (3.1e-11), Whole blood (3.6e-11), Spleen (0.00011), Cells - Monocytes (8.2e-16)
1:52946284:C:T	rs58845162	1	52946284	T	non-coding intronic,intronic	0.099441	ZCCHC11	2.475	0.5549	1.387	3.562	9.6e-06	GPX7, CC2D1B	Cells - Monocytes (1.4e-13),Thyroid (3.1e-11), Whole blood (3.6e-11), Spleen (0.00011), Cells - Monocytes (8.1e-16)
1:52946315:G:A	rs59984475	1	52946315	A	non-coding intronic,intronic	0.098842	ZCCHC11	2.475	0.5549	1.387	3.562	9.6e-06	GPX7, CC2D1B	Cells - Monocytes (1.5e-13), Thyroid (3.1e-11), Whole blood (3.6e-11), Spleen (0.00011), Cells - Monocytes (8.1e-16)
1:52947711:T:C	rs17107242	1	52947711	C	non-coding intronic,intronic	0.099641	ZCCHC11	2.475	0.5549	1.387	3.562	9.6e-06	GPX7, CC2D1B	Cells - Monocytes (1.5e-13), Thyroid (3.1e-11), Whole blood (7.3e-11), Spleen (0.00011), Cells - Monocytes (8e-16)
1:52953203:A:T	rs12032683	1	52953203	T	non-coding intronic,intronic	0.102037	ZCCHC11	2.646	0.5453	1.577	3.715	1.512e-06	CC2D1B, GPX7	Cells - Monocytes (4.5e-15), Cells - Monocytes (9.1e-13), Whole blood (1.3e-9), Thyroid (1.2e-8), Spleen (0.000047)
1:52953410:A:C	rs78311431	1	52953410	C	non-coding intronic,intronic	0.099641	ZCCHC11	2.475	0.5549	1.387	3.562	9.6e-06	GPX7, CC2D1B	Cells - Monocytes (1.7e-13), Thyroid (3.1e-11), Whole blood (7.3e-11), Spleen (0.00011), Cells - Monocytes (7.9e-16)
1:52955458:C:T	rs10493168	1	52955458	T	non-coding intronic,intronic	0.098642	ZCCHC11	2.475	0.5549	1.387	3.562	9.6e-06	CC2D1B, GPX7	Peripheral blood (2e-39), Cells - Monocytes (6.7e-16), Peripheral blood (9.8e-40), Cells - Monocytes (1.9e-13), Thyroid (3.1e-11), Whole blood (3.6e-11),Spleen (0.00011)
1:52961339:C:T	rs56251001	1	52961339	T	non-coding intronic,intronic	0.098842	ZCCHC11	2.475	0.5549	1.387	3.562	9.6e-06	GPX7, CC2D1B	Cells - Monocytes (1.5e-13), Thyroid (9.7e-11), Whole blood (9.8e-11), Cells - Monocytes (5.7e-16)
1:52963785:T:A	rs77417334	1	52963785	A	non-coding intronic,intronic	0.100439	ZCCHC11	2.475	0.5549	1.387	3.562	9.6e-06	GPX7, CC2D1B	Cells - Monocytes (1.4e-13), Thyroid (3.1e-11), Whole blood (7.3e-11), Spleen (0.00011), Cells - Monocytes (5.4e-16)
1:52968710:C:G	rs74515764	1	52968710	G	non-coding intronic,intronic	0.098842	ZCCHC11	2.475	0.5549	1.387	3.562	9.6e-06	GPX7, CC2D1B	Cells - Monocytes (1.1e-13), Thyroid (3.1e-11), Whole blood (7.3e-11), Spleen (0.00011), Cells - Monocytes (4.8e-16)
1:52973210:C:T	rs997915	1	52973210	T	intronic,non-coding intronic	0.099441	ZCCHC11	2.475	0.5549	1.387	3.562	9.6e-06	GPX7, CC2D1B	Peripheral blood (1.6e-39), Cells - Monocytes (9.6e-14), Thyroid (3.1e-11), Whole blood (3.6e-11), Spleen (0.00011), Peripheral blood (3e-39), Cells - Monocytes (4.4e-16)
1:52979843:T:C	rs12039588	1	52979843	C	non-coding intronic,3downstream,intronic	0.098842	ZCCHC11	2.475	0.5549	1.387	3.562	9.6e-06	CC2D1B, GPX7	Cells - Monocytes (3.9e-16), Cells - Monocytes (7.7e-14), Thyroid (3.1e-11), Whole blood (3.6e-11), Spleen (0.00011)
1:52981087:G:A	rs17107265	1	52981087	A	3utr,non-coding intronic,intronic	0.099441	ZCCHC11	2.475	0.5549	1.387	3.562	9.6e-06	GPX7, CC2D1B	Peripheral blood (1.5e-39), Cells - Monocytes (7.4e-14), Thyroid (3.1e-11), Whole blood (3.6e-11), Spleen (0.00011), Peripheral blood (2.9e-39), Cells - Monocytes (3.8e-16)
1:52982938:G:A	rs12039624	1	52982938	A	non-coding intronic,intronic	0.099042	ZCCHC11	2.475	0.5549	1.387	3.562	9.6e-06	GPX7, CC2D1B	Peripheral blood (1.5e-39), Cells - Monocytes (7e-14), Thyroid (3.1e-11), Whole blood (3.6e-11), Spleen (0.00011), Peripheral blood (3.2e-39), Cells - Monocytes (3.7e-16)
1:52987146:G:C	rs12038423	1	52987146	C	non-coding intronic,intronic	0.098842	ZCCHC11	2.475	0.5549	1.387	3.562	9.6e-06	CC2D1B, GPX7	Cells - Monocytes (3.4e-16), Cells - Monocytes (6e-14), Thyroid (3.1e-11), Whole blood (3.6e-11), Spleen (0.00011)
1:52990109:T:C	rs111765078	1	52990109	C	non-coding intronic,3downstream,intronic	0.10024	ZCCHC11	2.475	0.5549	1.387	3.562	9.6e-06	CC2D1B, GPX7	Cells - Monocytes (2.3e-16), Cells - Monocytes (5.8e-14), Thyroid (3.1e-11), Whole blood (7.3e-11),Spleen (0.00011)
1:53001248:T:C	rs12022581	1	53001248	C	intronic	0.099641	ZCCHC11	2.475	0.5549	1.387	3.562	9.6e-06	ZCCHC11, CC2D1B, GPX7	Blood (1.3e-15), Peripheral blood (2e-39), Cells - Monocytes (2.9e-16), Blood (3.3e-9), Peripheral blood (6.9e-40), Blood (1.3e-15), Cells - Monocytes (4.4e-14), Thyroid (3.1e-11), Whole blood (3.6e-11), Spleen (0.00011)
1:53008859:T:C	rs76677971	1	53008859	C	intronic	0.098642	ZCCHC11	2.475	0.5549	1.387	3.562	9.6e-06	CC2D1B, GPX7	Cells - Monocytes (2e-16), Cells - Monocytes (3.3e-14), Thyroid (3.1e-11), Whole blood (3.6e-11), Spleen (0.00011)
1:53009719:G:A	rs112635145	1	53009719	A	intronic	0.099441	ZCCHC11	2.475	0.5549	1.387	3.562	9.6e-06	CC2D1B, GPX7	Cells - Monocytes (6.1e-17), Cells - Monocytes (8.3e-14), Thyroid (3.1e-11), Whole blood (3.6e-11), Spleen (0.00011)
1:53015498:G:A	rs6697253	1	53015498	A	intronic	0.098842	ZCCHC11	2.475	0.5549	1.387	3.562	9.6e-06	CC2D1B, GPX7	Cells - Monocytes (2.2e-16), Cells - Monocytes (2.8e-14), Thyroid (3.1e-11), Whole blood (3.6e-11), Spleen (0.00011)
1:53016034:A:G	rs17107293	1	53016034	G	intronic	0.099441	ZCCHC11	2.475	0.5549	1.387	3.562	9.6e-06	CC2D1B, GPX7	Cells - Monocytes (2.3e-16), Cells - Monocytes (2.8e-14), Thyroid (3.1e-11), Whole blood (3.6e-11), Spleen (0.00011)
1:53016582:C:T	rs6677324	1	53016582	T	intronic	0.099441	ZCCHC11	2.475	0.5549	1.387	3.562	9.6e-06	CC2D1B, GPX7	Cells - Monocytes (2.4e-16), Cells - Monocytes (2.6e-14), Thyroid (3.1e-11), Whole blood (3.6e-11), Spleen (0.00011)
1:207880180:A:G	rs115256655	1	207880180	G	non-coding intronic,intronic	0.008187	CR1L	5.065	1.292	2.533	7.597	9.742e-05	-	-
2:29627155:C:T	rs55797113	2	29627155	T	intronic	0.116613	ALK	1.888	0.4492	1.007	2.768	2.991e-05	-	-
2:33378964:C:T	rs55673259	2	33378964	T	intronic	0.360024	LTBP1	-1.254	0.318	-1.877	-0.6304	8.906e-05	-	-
2:33379263:C:T	rs6715793	2	33379263	T	intronic	0.359425	LTBP1	-1.254	0.318	-1.877	-0.6304	8.906e-05	-	-
2:33380436:C:G	rs17565877	2	33380436	G	intronic	0.313498	LTBP1	-1.254	0.3182	-1.878	-0.6304	8.947e-05	-	-
2:33385073:C:T	rs4474865	2	33385073	T	intronic	0.34385	LTBP1	-1.288	0.3183	-1.912	-0.6644	5.774e-05	-	-
2:33389199:C:T	rs60692621	2	33389199	T	intronic	0.347644	LTBP1	-1.276	0.3192	-1.901	-0.65	7.135e-05	-	-
2:50539802:C:G	rs56403873	2	50539802	G	non-coding intronic,intronic	0.014377	NRXN1	5.228	1.216	2.844	7.612	1.976e-05	-	-
3:62798067:T:C	rs79703547	3	62798067	C	intronic	0.027955	CADPS	2.779	0.6361	1.533	4.026	1.439e-05	-	-
3:62799882:A:T	rs115996033	3	62799882	T	intronic	0.035343	CADPS	2.423	0.5945	1.258	3.588	5.125e-05	-	-
3:129222207:C:T	rs2713622	3	129222207	T	intronic,3downstream,non-coding intronic	0.095847	IFT122	6.182	1.547	3.149	9.215	7.171e-05	-	-
4:95950734:A:G	rs9995484	4	95950734	G	intronic	0.115615	BMPR1B	1.417	0.3595	0.7128	2.122	8.895e-05	-	-
4:95953623:G:A	rs28838368	4	95953623	A	intronic	0.113219	BMPR1B	1.417	0.3595	0.7128	2.122	8.895e-05	-	-
4:96052127:C:T	rs10020529	4	96052127	T	intronic	0.115016	BMPR1B	1.541	0.3582	0.839	2.243	1.941e-05	-	-
4:96074798:G:A	rs112340661	4	96074798	A	intronic	0.115016	BMPR1B	1.557	0.3596	0.8526	2.262	1.709e-05	-	-
4:96079079:C:G	rs2162449	4	96079079	G	3utr	0.120607	BMPR1B	1.557	0.3596	0.8526	2.262	1.709e-05	-	-
4:96102190:C:T	rs72672741	4	96102190	T	intronic	0.088658	UNC5C	1.535	0.3627	0.824	2.246	2.636e-05	-	-
4:96346713:T:C	rs140422562	4	96346713	C	intronic	0.041534	UNC5C	4.501	1.15	2.248	6.754	9.931e-05	-	-
6:149702749:G:A	rs148561342	6	149702749	A	3downstream,intronic	0.010982	TAB2	6.135	1.462	3.269	9	3.077e-05	-	-
7:34540428:A:G	rs59337615	7	34540428	G	non-coding intronic	0.191494	NPSR1-AS1	1.809	0.452	0.9226	2.695	7.003e-05	-	-
7:38583994:A:G	rs79636621	7	38583994	G	intronic	0.022165	AMPH	2.402	0.5774	1.27	3.533	3.605e-05	STARD3NL, TRGV3, TRGV4	Thyroid (6.2e-7), Whole blood (0.000062), Whole blood (0.000084)
7:137468635:T:C	rs35571756	7	137468635	C	non-coding intronic,intronic	0.29393	DGKI	1.307	0.3322	0.6557	1.958	9.218e-05	-	-
7:137469108:C:T	rs12532360	7	137469108	C	non-coding intronic,intronic	0.29393	DGKI	1.302	0.3322	0.6512	1.954	9.748e-05	-	-
7:137469783:C:T	rs35868402	7	137469783	T	non-coding intronic,intronic	0.298123	DGKI	1.325	0.333	0.6728	1.978	7.622e-05	-	-
7:137477363:G:A	rs4732268	7	137477363	A	non-coding intronic,intronic	0.341853	DGKI	1.41	0.3337	0.7556	2.064	2.725e-05	-	-
7:137477912:C:T	rs1559490	7	137477912	T	non-coding intronic,intronic	0.284744	DGKI	1.383	0.333	0.7305	2.036	3.694e-05	AGBL3	Brain - Cerebellum (0.0054)
7:137482296:G:C	rs1424366	7	137482296	C	non-coding intronic,intronic	0.272165	DGKI	1.348	0.3335	0.6947	2.002	5.874e-05	-	-
7:137483664:A:C	rs13243717	7	137483664	C	non-coding intronic,intronic	0.303914	DGKI	1.348	0.3335	0.6947	2.002	5.874e-05	AGBL3, LRGUK	Brain - Cerebellum (0.0035), Brain - Parietal lobe (0.01)
8:56428883:T:C	rs117450023	8	56428883	C	intronic	0.003794	XKR4	5.424	1.286	2.904	7.943	2.792e-05	-	-
8:108293424:C:T	rs62512816	8	108293424	T	non-coding intronic,intronic	0.009385	ANGPT1	6.981	1.725	3.6	10.36	5.775e-05	-	-
8:108303798:C:T	rs11780317	8	108303798	T	non-coding intronic,intronic	0.009585	ANGPT1	6.981	1.725	3.6	10.36	5.775e-05	-	-
10:33241274:T:C	rs142540762	10	33241274	C	intronic,non-coding intronic	0.007788	ITGB1	5.351	1.259	2.883	7.818	2.435e-05	-	-
10:97546627:A:G	rs35748815	10	97546627	G	intronic,non-coding intronic	0.016574	ENTPD1	3.853	0.9714	1.949	5.757	8.058e-05	-	-
10:97965346:T:G	rs76948568	10	97965346	G	5upstream,non-coding intronic,intronic	0.012979	BLNK	3.185	0.7661	1.683	4.686	3.634e-05	-	-
10:97973327:T:C	rs55975329	10	97973327	C	intronic	0.045927	BLNK	4.543	0.86	2.857	6.229	1.72e-07	-	-
10:115394046:A:G	rs10885481	10	115394046	G	intronic	0.017372	NRAP	4.162	0.9938	2.214	6.11	3.191e-05	-	-
10:121150615:C:T	rs188136881	10	121150615	T	intronic	0.00619	GRK5	5.514	1.308	2.951	8.077	2.821e-05	-	-
10:121166534:C:A	rs118162653	10	121166534	A	intronic	0.005791	GRK5	5.405	1.309	2.84	7.97	4.072e-05	-	-
11:92181793:A:C	rs7125792	11	92181793	C	non-coding intronic,intronic	0.132388	FAT3	2.254	0.5707	1.135	3.372	8.666e-05	-	-
11:92188049:G:A	rs7927669	11	92188049	A	non-coding intronic,intronic	0.108826	FAT3	2.343	0.5632	1.239	3.447	3.58e-05	-	-
11:92196585:C:T	rs7121018	11	92196585	T	non-coding intronic,intronic	0.108626	FAT3	2.426	0.5662	1.317	3.536	2.084e-05	-	-
11:92199732:A:T	rs10444212	11	92199732	T	non-coding intronic,intronic	0.079473	FAT3	2.56	0.6164	1.352	3.768	3.693e-05	-	-
12:117431203:G:A	rs12296869	12	117431203	A	intronic	0.10024	FBXW8	-1.903	0.4824	-2.848	-0.9571	8.836e-05	HRK, TESC	Cells - Monocytes (1e-31), Whole blood (9.9e-9), Whole blood (0.000015), Brain - Frontal cortex (BA9) (0.000016)
13:23994263:G:A	rs9510730	13	23994263	G	intronic	0.21865	SACS	1.909	0.407	1.111	2.706	3.301e-06	RNF6	Brain - Cerebellum (0.00059)
13:24000508:A:G	rs9317678	13	24000508	A	intronic	0.162939	SACS	1.863	0.4053	1.069	2.658	5.094e-06	-	-
13:24000859:G:A	rs9510734	13	24000859	G	intronic	0.164537	SACS	1.907	0.4072	1.109	2.705	3.411e-06	RNF6, SCGB1D1	Brain - Cerebellum (0.00061), Cells - Monocytes (0.0000016)
13:24000869:C:T	rs7490168	13	24000869	C	intronic	0.164537	SACS	1.907	0.4072	1.109	2.705	3.411e-06	-	-
13:24001409:C:T	rs4770446	13	24001409	C	intronic	0.165935	SACS	1.907	0.4072	1.109	2.705	3.411e-06	-	-
15:54596541:C:T	rs16974482	15	54596541	T	intronic,non-coding intronic	0.10024	UNC13C	3.491	0.8874	1.752	5.23	9.2e-05	HMGA1	Cells - Macrophages (0.0000037)
15:62698579:A:G	rs75749874	15	62698579	G	non-coding intronic	0.013379	TLN2	3.044	0.692	1.688	4.4	1.264e-05	-	-
15:62702286:C:T	rs141338202	15	62702286	T	non-coding intronic	0.016773	TLN2	2.889	0.6883	1.54	4.238	3.057e-05	-	-
16:12882336:C:G	rs748242	16	12882336	G	non-coding intronic,intronic	0.065495	CPPED1	4.527	1.009	2.548	6.505	8.575e-06	-	-
16:12883061:C:T	rs748682	16	12883061	T	non-coding intronic,intronic	0.059904	CPPED1	4.527	1.009	2.548	6.505	8.575e-06	-	-
16:12884497:G:C	rs9939778	16	12884497	C	non-coding intronic,intronic	0.063099	CPPED1	4.527	1.009	2.548	6.505	8.575e-06	-	-
16:12884507:G:C	rs34325893	16	12884507	C	non-coding intronic,intronic	0.045927	CPPED1	4.527	1.009	2.548	6.505	8.575e-06	-	-
16:12884819:T:G	rs35304659	16	12884819	G	non-coding intronic,intronic	0.045927	CPPED1	4.527	1.009	2.548	6.505	8.575e-06	-	-
16:12888205:C:A	rs2060358	16	12888205	A	non-coding intronic,intronic	0.044728	CPPED1	4.527	1.009	2.548	6.505	8.575e-06	-	-
16:12888567:G:A	rs2060360	16	12888567	A	non-coding intronic,intronic	0.06889	CPPED1	4.527	1.009	2.548	6.505	8.575e-06	-	-
16:12893541:G:A	rs28725427	16	12893541	A	intronic,non-coding intronic	0.064097	CPPED1	4.527	1.009	2.548	6.505	8.575e-06	-	-
16:12895027:T:G	rs12923612	16	12895027	G	non-coding intronic,intronic	0.045927	CPPED1	4.527	1.009	2.548	6.505	8.575e-06	-	-
16:12895812:G:A	rs35948928	16	12895812	A	non-coding intronic,intronic	0.045927	CPPED1	4.527	1.009	2.548	6.505	8.575e-06	-	-
18:6942997:A:G	rs530612	18	6942997	A	non-coding intronic,intronic	0.169129	LAMA1	1.848	0.4436	0.9789	2.718	3.491e-05	-	-
18:6945448:C:T	rs8084092	18	6945448	C	non-coding intronic,intronic	0.163139	LAMA1	1.821	0.4431	0.9524	2.689	4.451e-05	-	-
18:6947013:C:T	rs489023	18	6947013	C	intronic,non-coding intronic	0.167732	LAMA1	1.875	0.4388	1.015	2.735	2.196e-05	-	-
18:50329470:C:T	rs34006752	18	50329470	T	non-coding intronic,intronic	0.008586	DCC	4.225	1.073	2.121	6.328	9.137e-05	-	-
18:50355288:A:T	rs12956650	18	50355288	T	intronic,non-coding intronic	0.009784	DCC	4.251	1.058	2.178	6.324	6.503e-05	-	-
18:60623035:C:T	rs71353373	18	60623035	T	intronic	0.002995	PHLPP1	9.945	1.972	6.08	13.81	5.856e-07	-	-

## Sheet: Table4
Genetic association results of the ImmuneSet with the number of hypomanic episodes in GWAS1.
SNP	rsID	CHR	BP	A1	Type	Ref_MAF	GENE	BETA	SE	L95	U95	P	eQTL_gene	eQTL_tissue		Top SNP
1:29584719:C:G	rs139860512	1	29584719	G	intronic,5upstream	0.011981	PTPRU	10.77	2.613	5.652	15.9	9.78e-05	-	-		Top SNP for the gene
1:108114344:A:G	rs17236120	1	108114344	G	3utr,3downstream	0.00599	VAV3	14.95	2.397	10.25	19.64	2.631e-08	VAV3	Cells - Monocytes (0.00045)
1:108159909:G:A	rs193025611	1	108159909	A	3downstream,non-coding intronic,intronic	0.00599	VAV3	14.95	2.397	10.25	19.64	2.631e-08	VAV3	Cells - Monocytes (0.00033)
1:204920635:C:T	rs35795620	1	204920635	T	non-coding intronic,intronic	0.018171	NFASC	5.561	1.319	2.976	8.146	7.016e-05	-	-
2:50585351:G:C	rs72874502	2	50585351	C	non-coding intronic,intronic	0.01877	NRXN1	9.196	2.067	5.145	13.25	3.025e-05	-	-
2:50592173:T:C	rs151263613	2	50592173	C	intronic,non-coding intronic	0.00599	NRXN1	9.196	2.067	5.145	13.25	3.025e-05	-	-
2:50614687:T:A	rs114144690	2	50614687	A	intronic,non-coding intronic	0.011182	NRXN1	9.196	2.067	5.145	13.25	3.025e-05	-	-
2:50640861:C:A	rs115042331	2	50640861	A	intronic,non-coding intronic	0.004193	NRXN1	9.196	2.067	5.145	13.25	3.025e-05	-	-
2:50669070:A:G	rs138263408	2	50669070	G	intronic,non-coding intronic	0.004393	NRXN1	9.196	2.067	5.145	13.25	3.025e-05	-	-
2:50684910:T:A	rs115083241	2	50684910	A	non-coding intronic,intronic	0.010583	NRXN1	9.196	2.067	5.145	13.25	3.025e-05	-	-
2:102400507:C:A	rs114196169	2	102400507	A	intronic	0.010783	MAP4K4	11.49	2.503	6.583	16.39	1.804e-05	-	-
2:102475155:G:A	rs75508040	2	102475155	A	non-coding intronic,intronic	0.010583	MAP4K4	11.49	2.503	6.583	16.39	1.804e-05	-	-
2:169999937:G:A	rs146901930	2	169999937	A	intronic	0.050919	LRP2	9.239	2.132	5.06	13.42	4.622e-05	-	-
2:170003508:G:A	rs41268687	2	170003508	A	intronic	0.086262	LRP2	9.239	2.132	5.06	13.42	4.622e-05	-	-
2:170007683:G:A	rs17848195	2	170007683	A	intronic	0.082268	LRP2	9.239	2.132	5.06	13.42	4.622e-05	PIGO	Cells - Macrophages (0.0000039)
2:170008835:T:C	rs141668801	2	170008835	C	intronic	0.026558	LRP2	9.239	2.132	5.06	13.42	4.622e-05	PIGO	Cells - Macrophages (0.0000038)
2:170019207:A:G	rs115587365	2	170019207	G	intronic	0.026757	LRP2	9.239	2.132	5.06	13.42	4.622e-05	PIGO	Cells - Macrophages (0.0000039)
2:170033709:C:T	rs2193196	2	170033709	T	3downstream,intronic	0.088658	LRP2	9.239	2.132	5.06	13.42	4.622e-05	-	-
2:181850132:A:T	rs114521797	2	181850132	T	non-coding intronic,intronic	0.012181	UBE2E3	9.135	1.831	5.547	12.72	3.971e-06	-	-
2:181875025:A:G	rs16867373	2	181875025	G	intronic,non-coding intronic	0.011781	UBE2E3	9.135	1.831	5.547	12.72	3.971e-06	-	-
2:213995712:T:A	rs115085091	2	213995712	A	intronic	0.003594	IKZF2	10.77	2.613	5.652	15.9	9.78e-05	-	-
2:231328174:G:A	rs73998812	2	231328174	A	intronic,3downstream,5upstream	0.017173	SP100	8.173	1.874	4.499	11.85	4.193e-05	DRAM2, SP100	Cells - Macrophages (0.0000052), Cells - Monocytes (0.000013)
2:231335094:C:A	rs72983756	2	231335094	A	3downstream,3utr,intronic	0.019369	SP100	8.148	1.59	5.032	11.26	2.341e-06	DRAM2, SP100, RN7SL834P	Cells - Macrophages (0.0000042), Cells - Monocytes (0.000011), Thyroid (0.000036)
2:233945321:T:C	rs76269059	2	233945321	C	intronic,non-coding intronic	0.045727	INPP5D	8.111	1.728	4.724	11.5	1.224e-05	-	-
3:77452356:T:A	rs13097245	3	77452356	A	intronic	0.145367	ROBO2	14.53	2.288	10.05	19.01	1.614e-08	-	-
3:77461725:G:A	rs35809380	3	77461725	A	intronic	0.057907	ROBO2	14.53	2.288	10.05	19.01	1.614e-08	-	-
3:77474455:A:C	rs71322796	3	77474455	C	intronic	0.054313	ROBO2	14.53	2.288	10.05	19.01	1.614e-08	-	-
3:117505310:A:C	rs7635561	3	117505310	C	intronic	0.146166	LSAMP	3.924	0.8651	2.229	5.62	2.199e-05	ZGPAT	Cells - Macrophages (0.0000056)
3:170193636:G:C	rs140989479	3	170193636	C	non-coding intronic,intronic	0.013379	CLDN11	11.81	1.996	7.898	15.72	9.801e-08	-	-
3:170298562:G:A	rs76485411	3	170298562	A	non-coding intronic,intronic	0.011582	CLDN11	9.298	1.816	5.74	12.86	2.385e-06	-	-
3:171947798:A:T	rs114742406	3	171947798	T	non-coding intronic,intronic	0.003594	FNDC3B	10.77	2.613	5.652	15.9	9.78e-05	-	-
4:102937817:T:C	rs78829949	4	102937817	C	intronic,non-coding intronic	0.003195	BANK1	11.49	2.503	6.583	16.39	1.804e-05	-	-
4:126267807:C:T	rs2940780	4	126267807	T	intronic	0.116014	FAT4	6.523	1.52	3.544	9.501	5.365e-05	-	-
4:126268141:A:G	rs1355161	4	126268141	G	intronic	0.116014	FAT4	6.523	1.52	3.544	9.501	5.365e-05	-	-
4:126270964:A:G	rs970289	4	126270964	G	intronic	0.095248	FAT4	6.523	1.52	3.544	9.501	5.365e-05	-	-
4:126272814:C:G	rs2710544	4	126272814	G	intronic	0.116014	FAT4	6.523	1.52	3.544	9.501	5.365e-05	-	-
4:126272905:T:C	rs2710545	4	126272905	C	intronic	0.116014	FAT4	6.523	1.52	3.544	9.501	5.365e-05	-	-
4:126273929:G:T	rs17009509	4	126273929	T	intronic	0.095248	FAT4	6.523	1.52	3.544	9.501	5.365e-05	-	-
4:126274225:G:C	rs972312	4	126274225	C	intronic	0.114417	FAT4	6.523	1.52	3.544	9.501	5.365e-05	-	-
4:126275152:G:A	rs17009511	4	126275152	A	intronic	0.102636	FAT4	6.523	1.52	3.544	9.501	5.365e-05	-	-
4:126275191:A:G	rs2710557	4	126275191	G	intronic	0.116014	FAT4	6.523	1.52	3.544	9.501	5.365e-05	-	-
4:126275373:C:T	rs2710562	4	126275373	T	intronic	0.119808	FAT4	6.523	1.52	3.544	9.501	5.365e-05	-	-
4:126275714:A:G	rs2710563	4	126275714	G	intronic	0.116214	FAT4	6.523	1.52	3.544	9.501	5.365e-05	-	-
4:126276337:A:G	rs1533037	4	126276337	G	intronic	0.102835	FAT4	6.523	1.52	3.544	9.501	5.365e-05	-	-
4:126276971:C:A	rs17009520	4	126276971	A	intronic	0.102835	FAT4	6.523	1.52	3.544	9.501	5.365e-05	-	-
4:126277690:G:T	rs57565770	4	126277690	T	intronic	0.116014	FAT4	6.523	1.52	3.544	9.501	5.365e-05	-	-
4:126280787:T:C	rs17009526	4	126280787	C	intronic	0.102835	FAT4	6.523	1.52	3.544	9.501	5.365e-05	-	-
4:126282866:A:G	rs79008862	4	126282866	G	intronic	0.102835	FAT4	6.523	1.52	3.544	9.501	5.365e-05	-	-
4:126282962:C:T	rs1396686	4	126282962	T	intronic	0.146965	FAT4	6.523	1.52	3.544	9.501	5.365e-05	-	-
4:126283113:T:C	rs17009535	4	126283113	C	intronic	0.102835	FAT4	6.523	1.52	3.544	9.501	5.365e-05	-	-
4:126284398:G:A	rs2710591	4	126284398	A	intronic	0.14976	FAT4	6.523	1.52	3.544	9.501	5.365e-05	-	-
4:126284892:G:A	rs56995730	4	126284892	A	intronic	0.105831	FAT4	6.523	1.52	3.544	9.501	5.365e-05	-	-
4:126285739:G:A	rs74965523	4	126285739	A	intronic	0.105831	FAT4	6.523	1.52	3.544	9.501	5.365e-05	-	-
4:126288380:C:T	rs75498964	4	126288380	T	intronic	0.129193	FAT4	6.523	1.52	3.544	9.501	5.365e-05	-	-
4:126289649:T:C	rs140782952	4	126289649	C	intronic	0.104832	FAT4	6.523	1.52	3.544	9.501	5.365e-05	-	-
4:126293359:A:G	rs78512315	4	126293359	G	intronic	0.104433	FAT4	6.523	1.52	3.544	9.501	5.365e-05	-	-
4:126297943:G:A	rs6840704	4	126297943	A	intronic	0.157947	FAT4	6.523	1.52	3.544	9.501	5.365e-05	-	-
4:126298277:G:T	rs79453842	4	126298277	T	intronic	0.104233	FAT4	6.523	1.52	3.544	9.501	5.365e-05	-	-
4:126298730:G:A	rs74702363	4	126298730	A	intronic	0.160343	FAT4	6.523	1.52	3.544	9.501	5.365e-05	-	-
4:126300657:C:A	rs58972262	4	126300657	A	intronic	0.160543	FAT4	6.523	1.52	3.544	9.501	5.365e-05	-	-
4:126306077:C:G	rs115259908	4	126306077	G	intronic	0.103634	FAT4	6.523	1.52	3.544	9.501	5.365e-05	-	-
4:126309091:A:G	rs885271	4	126309091	G	intronic	0.14996	FAT4	6.523	1.52	3.544	9.501	5.365e-05	-	-
4:126310508:T:A	rs6830885	4	126310508	A	intronic	0.103634	FAT4	6.523	1.52	3.544	9.501	5.365e-05	-	-
4:126356049:T:C	rs57945315	4	126356049	C	intronic	0.102037	FAT4	6.523	1.52	3.544	9.501	5.365e-05	-	-
4:126357307:G:A	rs148986608	4	126357307	A	intronic	0.102037	FAT4	6.523	1.52	3.544	9.501	5.365e-05	-	-
4:126362574:A:G	rs75714276	4	126362574	G	intronic	0.14397	FAT4	6.523	1.52	3.544	9.501	5.365e-05	-	-
4:126365592:T:G	rs76056369	4	126365592	G	5upstream,intronic	0.101637	FAT4	6.523	1.52	3.544	9.501	5.365e-05	-	-
5:136316686:C:T	rs73290179	5	136316686	T	intronic,non-coding intronic,5upstream	0.008187	SPOCK1	14.95	2.397	10.25	19.64	2.631e-08	-	-
5:136330030:G:A	rs115885549	5	136330030	A	intronic,5upstream	0.004193	SPOCK1	14.95	2.397	10.25	19.64	2.631e-08	-	-
5:136357812:C:T	rs13157540	5	136357812	T	intronic	0.066294	SPOCK1	14.95	2.397	10.25	19.64	2.631e-08	-	-
5:136365246:G:A	rs34861174	5	136365246	A	intronic	0.126997	SPOCK1	14.95	2.397	10.25	19.64	2.631e-08	-	-
5:136386854:T:G	rs115364732	5	136386854	G	intronic	0.044329	SPOCK1	9.046	2.134	4.862	13.23	6.5e-05	-	-
5:136391739:C:T	rs74700393	5	136391739	T	intronic	0.042332	SPOCK1	9.046	2.134	4.862	13.23	6.5e-05	-	-
5:136399774:A:G	rs17170910	5	136399774	G	intronic	0.048123	SPOCK1	9.046	2.134	4.862	13.23	6.5e-05	-	-
5:136400737:C:T	rs11957775	5	136400737	T	intronic	0.048123	SPOCK1	9.046	2.134	4.862	13.23	6.5e-05	-	-
5:136401186:G:T	rs17170913	5	136401186	T	intronic	0.047724	SPOCK1	9.046	2.134	4.862	13.23	6.5e-05	-	-
5:136409455:T:C	rs11951459	5	136409455	C	intronic	0.048123	SPOCK1	9.046	2.134	4.862	13.23	6.5e-05	-	-
5:136412343:C:G	rs73294118	5	136412343	G	intronic	0.072085	SPOCK1	9.046	2.134	4.862	13.23	6.5e-05	-	-
5:136412459:A:C	rs73294121	5	136412459	C	intronic	0.072085	SPOCK1	9.046	2.134	4.862	13.23	6.5e-05	-	-
5:136414488:C:G	rs73294123	5	136414488	G	intronic	0.066693	SPOCK1	9.046	2.134	4.862	13.23	6.5e-05	-	-
5:136421191:T:C	rs4976403	5	136421191	T	intronic	0.089457	SPOCK1	14.95	2.397	10.25	19.64	2.631e-08	-	-
5:136421498:T:G	rs78009119	5	136421498	G	intronic	0.008786	SPOCK1	14.95	2.397	10.25	19.64	2.631e-08	-	-
5:138950711:C:T	rs115324776	5	138950711	T	non-coding intronic,intronic	0.005791	UBE2D2	10.77	2.613	5.652	15.9	9.78e-05	CXXC5	Thyroid (0.0000029)
6:11191434:T:C	rs34044517	6	11191434	C	non-coding intronic	0.014976	RP3-510L9.1	9.132	2.155	4.908	13.36	6.515e-05	PPIG	Cells - Macrophages (0.0000091)
6:30668071:C:G	rs61059475	6	30668071	G	3downstream,3utr	0.021366	MDC1	8.858	2.136	4.672	13.04	8.978e-05	-	-
6:30675605:T:G	rs28986467	6	30675605	G	coding nonsyn,intronic,5upstream	0.027556	MDC1	8.858	2.136	4.672	13.04	8.978e-05	MICA	Thyroid (0.00043)
6:30677316:A:G	rs73422044	6	30677316	G	3downstream,5upstream,intronic	0.027556	MDC1	8.858	2.136	4.672	13.04	8.978e-05	MICA	Thyroid (0.00043)
6:36008144:T:C	rs2237094	6	36008144	C	non-coding intronic,intronic	0.129792	MAPK14	8.089	1.87	4.423	11.75	4.758e-05	MAPK14, SLC26A8	Peripheral blood (1.2e-22), Thyroid (7.3e-50), Adrenal gland (1.7e-10)
6:72648340:C:A	rs4707956	6	72648340	A	non-coding intronic,intronic	0.304513	RIMS1	2.589	0.6209	1.372	3.806	8.316e-05	-	-
6:83645795:G:A	rs185935808	6	83645795	A	intronic	0.01238	UBE3D	9.561	2.08	5.485	13.64	1.756e-05	RWDD2A	Cells - Monocytes (0.00027)
6:84794805:C:T	rs142060512	6	84794805	T	intronic	0.035543	MRAP2	7.435	1.627	4.245	10.62	1.949e-05	-	-
6:129619410:C:T	rs12206487	6	129619410	T	intronic	0.179712	LAMA2	3.984	0.9652	2.092	5.876	9.629e-05	TIMM9, BFAR, IFNAR1	Cells - Macrophages (0.0000071), Cells - Macrophages (0.0000082), Cells - Macrophages (9.3e-7)
6:129625357:C:G	rs73585571	6	129625357	G	intronic	0.22524	LAMA2	3.984	0.9652	2.092	5.876	9.629e-05	BFAR, IFNAR1	Cells - Macrophages (0.0000085), Cells - Macrophages (5e-7)
6:129625429:A:G	rs12204350	6	129625429	G	intronic	0.028954	LAMA2	3.984	0.9652	2.092	5.876	9.629e-05	BFAR, ARHGAP17, IFNAR1	Cells - Macrophages (0.0000033), Cells - Macrophages (0.0000041), Cells - Macrophages (7.7e-7)
6:129627809:C:T	rs10457520	6	129627809	T	intronic	0.154952	LAMA2	3.984	0.9652	2.092	5.876	9.629e-05	BFAR, IFNAR1	Cells - Macrophages (0.0000095), Cells - Macrophages (5e-7)
6:129634426:G:A	rs3798662	6	129634426	A	intronic	0.169928	LAMA2	3.984	0.9652	2.092	5.876	9.629e-05	ARHGAP17, IFNAR1	Cells - Macrophages (0.0000091), Cells - Macrophages (4.5e-7)
6:129641374:T:C	rs12208367	6	129641374	C	intronic	0.16274	LAMA2	3.984	0.9652	2.092	5.876	9.629e-05	ARHGAP17, BFAR, IFNAR1	Cells - Macrophages (0.0000078), Cells - Macrophages (0.0000098), Cells - Macrophages (4.1e-7)
6:129641510:G:C	rs12201387	6	129641510	C	intronic	0.229034	LAMA2	3.984	0.9652	2.092	5.876	9.629e-05	ARHGAP17, BFAR, IFNAR1	Cells - Macrophages (0.0000078), Cells - Macrophages (0.0000098), Cells - Macrophages (4e-7)
6:129648816:G:T	rs12206166	6	129648816	T	intronic	0.219449	LAMA2	3.984	0.9652	2.092	5.876	9.629e-05	IFNAR1	Cells - Macrophages (7.8e-7)
6:129648817:C:T	rs12206081	6	129648817	T	intronic	0.219449	LAMA2	3.984	0.9652	2.092	5.876	9.629e-05	IFNAR1	Cells - Macrophages (7.8e-7)
6:129650138:C:G	rs12208111	6	129650138	G	intronic	0.20028	LAMA2	3.984	0.9652	2.092	5.876	9.629e-05	ARHGAP17, IFNAR1	Cells - Macrophages (0.0000096), Cells - Macrophages (4.7e-7)
7:4148710:G:A	rs73046420	7	4148710	A	intronic	0.022764	SDK1	6.922	1.522	3.94	9.905	2.101e-05	-	-
7:4152594:C:T	rs117032361	7	4152594	T	intronic	0.01877	SDK1	7.692	1.626	4.506	10.88	1.061e-05	-	-
7:4154320:A:G	rs58920170	7	4154320	G	intronic	0.043131	SDK1	6.922	1.522	3.94	9.905	2.101e-05	-	-
7:4156011:G:A	rs6944129	7	4156011	A	intronic	0.039137	SDK1	6.922	1.522	3.94	9.905	2.101e-05	-	-
7:4156249:A:C	rs6965326	7	4156249	C	intronic	0.044129	SDK1	6.922	1.522	3.94	9.905	2.101e-05	-	-
7:4156703:A:G	rs55768254	7	4156703	G	intronic	0.045727	SDK1	6.922	1.522	3.94	9.905	2.101e-05	-	-
7:4157776:A:G	rs12537891	7	4157776	G	intronic	0.107827	SDK1	6.922	1.522	3.94	9.905	2.101e-05	-	-
7:4157786:C:G	rs12535233	7	4157786	G	intronic	0.107827	SDK1	6.922	1.522	3.94	9.905	2.101e-05	-	-
7:4158360:A:G	rs57888190	7	4158360	G	intronic	0.139177	SDK1	6.273	1.439	3.452	9.093	4.204e-05	-	-
7:4159998:A:G	rs73046501	7	4159998	G	intronic	0.110823	SDK1	6.922	1.522	3.94	9.905	2.101e-05	-	-
7:4162164:C:T	rs73048305	7	4162164	T	intronic	0.022963	SDK1	7.692	1.626	4.506	10.88	1.061e-05	-	-
7:4162261:A:G	rs7792741	7	4162261	G	intronic	0.098043	SDK1	7.692	1.626	4.506	10.88	1.061e-05	-	-
7:4162742:C:G	rs58710107	7	4162742	G	intronic	0.095847	SDK1	7.692	1.626	4.506	10.88	1.061e-05	-	-
7:4163784:A:C	rs73048311	7	4163784	C	intronic	0.026158	SDK1	7.692	1.626	4.506	10.88	1.061e-05	-	-
7:4164112:A:G	rs55725600	7	4164112	G	intronic	0.021366	SDK1	7.692	1.626	4.506	10.88	1.061e-05	-	-
7:4166019:T:C	rs73048317	7	4166019	C	intronic	0.02496	SDK1	6.922	1.522	3.94	9.905	2.101e-05	-	-
7:4166336:A:G	rs73048319	7	4166336	G	intronic	0.053315	SDK1	6.801	1.523	3.815	9.787	2.863e-05	-	-
7:4166388:G:A	rs55759765	7	4166388	A	intronic	0.020967	SDK1	7.692	1.626	4.506	10.88	1.061e-05	-	-
7:4167326:A:G	rs73048324	7	4167326	G	intronic,5upstream	0.022564	SDK1	7.692	1.626	4.506	10.88	1.061e-05	-	-
7:4168066:C:G	rs73048327	7	4168066	G	intronic,5upstream	0.020967	SDK1	7.692	1.626	4.506	10.88	1.061e-05	-	-
7:4169146:A:G	rs4355686	7	4169146	G	intronic,5upstream	0.021366	SDK1	7.692	1.626	4.506	10.88	1.061e-05	-	-
7:4175889:A:G	rs73048332	7	4175889	G	non-coding intronic,intronic	0.020967	SDK1	7.692	1.626	4.506	10.88	1.061e-05	-	-
7:4179454:C:T	rs73048335	7	4179454	T	intronic,non-coding intronic	0.020367	SDK1	7.692	1.626	4.506	10.88	1.061e-05	-	-
7:4180106:G:A	rs73048337	7	4180106	A	non-coding intronic,intronic	0.038938	SDK1	7.692	1.626	4.506	10.88	1.061e-05	-	-
7:4182204:C:T	rs147312315	7	4182204	T	intronic,non-coding intronic	0.050719	SDK1	7.692	1.626	4.506	10.88	1.061e-05	-	-
7:4183786:C:A	rs56366504	7	4183786	A	non-coding intronic,intronic	0.038738	SDK1	7.692	1.626	4.506	10.88	1.061e-05	-	-
7:37949645:T:A	rs79712204	7	37949645	A	intronic	0.006589	EPDR1	7.965	1.632	4.766	11.16	6.052e-06	-	-
7:98725077:G:A	rs10231880	7	98725077	A	intronic,non-coding intronic	0.095447	SMURF1	9.741	2.083	5.658	13.82	1.308e-05	CYP3A4	Brain - Cerebellar hemisphere (0.000042)
7:98732740:G:A	rs11975279	7	98732740	A	intronic,non-coding intronic	0.106629	SMURF1	9.741	2.083	5.658	13.82	1.308e-05	CYP3A4	Brain - Cerebellar hemisphere (0.0000028)
7:98735704:C:A	rs1358110	7	98735704	A	non-coding intronic,intronic	0.052915	SMURF1	9.741	2.083	5.658	13.82	1.308e-05	-	-
7:98737659:T:C	rs76866976	7	98737659	C	non-coding intronic,intronic	0.057907	SMURF1	9.741	2.083	5.658	13.82	1.308e-05	-	-
7:111629366:G:A	rs2074129	7	111629366	A	non-coding intronic,intronic	0.372804	DOCK4	2.316	0.5618	1.215	3.418	9.762e-05	-	-
8:42158857:T:A	rs3810903	8	42158857	T	non-coding intronic,intronic	0.303714	IKBKB	6.337	1.39	3.612	9.061	2.031e-05	AP3M2	Cells - Monocytes (0.000037)
8:42164260:T:C	rs6474386	8	42164260	T	non-coding intronic,intronic,3downstream	0.303115	IKBKB	6.337	1.39	3.612	9.061	2.031e-05	AP3M2	Peripheral blood (0.000025), Cells - Monocytes (0.000039)
8:42166093:C:G	rs6988732	8	42166093	C	non-coding intronic,intronic	0.308506	IKBKB	6.337	1.39	3.612	9.061	2.031e-05	AP3M2	Cells - Monocytes (0.000038)
8:42172017:C:G	rs7814513	8	42172017	C	non-coding intronic,intronic	0.304712	IKBKB	6.337	1.39	3.612	9.061	2.031e-05	AP3M2	Cells - Monocytes (0.000039)
8:42175303:A:T	rs2294100	8	42175303	A	5upstream,non-coding intronic,3downstream,intronic	0.304712	IKBKB	6.337	1.39	3.612	9.061	2.031e-05	AP3M2	Peripheral blood (0.000027), Cells - Monocytes (0.000039)
8:42180447:C:T	rs10958712	8	42180447	C	non-coding intronic,intronic,5upstream,3downstream	0.304513	IKBKB	6.337	1.39	3.612	9.061	2.031e-05	AP3M2	Peripheral blood (0.000028), Cells - Monocytes (0.000034)
8:42182254:A:G	rs7460996	8	42182254	A	5upstream,non-coding,non-coding intronic,intronic	0.308107	IKBKB	6.337	1.39	3.612	9.061	2.031e-05	AP3M2	Cells - Monocytes (0.000022), Peripheral blood (0.000028)
8:42186203:A:G	rs10958715	8	42186203	A	non-coding intronic,intronic	0.309105	IKBKB	6.337	1.39	3.612	9.061	2.031e-05	AP3M2	Cells - Monocytes (0.000021), Peripheral blood (0.000027)
8:42186252:T:C	rs6474387	8	42186252	T	non-coding intronic,intronic	0.304513	IKBKB	6.337	1.39	3.612	9.061	2.031e-05	AP3M2	Cells - Monocytes (0.000021), Peripheral blood (0.000028)
8:42187154:A:G	rs6474388	8	42187154	A	non-coding intronic,intronic,3downstream	0.304113	IKBKB	6.337	1.39	3.612	9.061	2.031e-05	AP3M2	Peripheral blood (0.000015), Cells - Monocytes (0.000034)
8:42197747:A:C	rs3136718	8	42197747	A	3downstream,non-coding intronic,intronic	0.308506	POLB	6.337	1.39	3.612	9.061	2.031e-05	AP3M2	Cells - Monocytes (0.000011)
8:42216341:A:C	rs59423074	8	42216341	C	3downstream,non-coding intronic,intronic	0.308506	POLB	6.337	1.39	3.612	9.061	2.031e-05	AP3M2	Cells - Monocytes (0.0000086)
8:42219649:G:A	rs3136776	8	42219649	A	3downstream,intronic	0.304912	POLB	6.337	1.39	3.612	9.061	2.031e-05	AP3M2	Cells - Monocytes (0.0000083)
8:42220423:G:A	rs3136780	8	42220423	A	3downstream,intronic	0.304513	POLB	6.337	1.39	3.612	9.061	2.031e-05	AP3M2	Cells - Monocytes (0.0000087)
8:42226129:C:G	rs3136793	8	42226129	G	5upstream,intronic	0.303714	POLB	6.337	1.39	3.612	9.061	2.031e-05	AP3M2	Cells - Monocytes (0.0000094)
8:42226616:G:A	rs3136795	8	42226616	A	5upstream,5utr,intronic	0.050719	POLB	7.337	1.488	4.421	10.25	4.967e-06	AP3M2	Cells - Monocytes (0.0001)
8:42228618:C:G	rs3136811	8	42228618	G	3downstream,non-coding intronic,intronic	0.308107	POLB	6.337	1.39	3.612	9.061	2.031e-05	AP3M2, IKBKB	Cells - Monocytes (0.0000095), Peripheral blood (0.000019), Peripheral blood (0.0025)
8:99415437:G:A	rs17310732	8	99415437	A	non-coding intronic	0.099241	STK3	3.585	0.7817	2.053	5.117	1.826e-05	KB-1517D11.4	Brain - Cortex (7.2e-7)
8:99428499:C:T	rs17370425	8	99428499	T	non-coding intronic	0.0623	STK3	3.585	0.7817	2.053	5.117	1.826e-05	KB-1517D11.4	Brain - Cortex (0.0000012)
8:99430255:A:T	rs113622171	8	99430255	T	non-coding intronic	0.078874	STK3	3.585	0.7817	2.053	5.117	1.826e-05	KB-1517D11.4	Brain - Cortex (0.000001)
8:124049572:C:A	rs79535665	8	124049572	A	intronic	0.024561	DERL1	6.288	1.342	3.658	8.918	1.259e-05	-	-
8:124050266:C:T	rs79427788	8	124050266	T	intronic	0.016174	DERL1	6.288	1.342	3.658	8.918	1.259e-05	-	-
8:125670902:G:C	rs149984285	8	125670902	C	intronic,non-coding intronic	0.050919	MTSS1	8.223	1.83	4.638	11.81	2.564e-05	-	-
8:125671352:C:T	rs116276781	8	125671352	T	non-coding intronic,intronic	0.045328	MTSS1	8.223	1.83	4.638	11.81	2.564e-05	-	-
8:125671574:T:C	rs140365368	8	125671574	C	non-coding intronic,intronic	0.034145	MTSS1	8.223	1.83	4.638	11.81	2.564e-05	-	-
8:125671765:G:A	rs16899933	8	125671765	A	intronic,non-coding intronic	0.047724	MTSS1	8.223	1.83	4.638	11.81	2.564e-05	-	-
8:125672007:T:C	rs74805179	8	125672007	C	non-coding intronic,intronic	0.029952	MTSS1	8.223	1.83	4.638	11.81	2.564e-05	-	-
8:125673083:A:G	rs16899942	8	125673083	G	intronic,non-coding intronic	0.048922	MTSS1	8.223	1.83	4.638	11.81	2.564e-05	-	-
8:125673184:G:A	rs114151870	8	125673184	A	non-coding intronic,intronic	0.048522	MTSS1	8.223	1.83	4.638	11.81	2.564e-05	-	-
8:125673872:T:C	rs6989891	8	125673872	C	intronic,non-coding intronic	0.077077	MTSS1	8.223	1.83	4.638	11.81	2.564e-05	-	-
8:125673919:G:C	rs58439099	8	125673919	C	non-coding intronic,intronic	0.135982	MTSS1	8.223	1.83	4.638	11.81	2.564e-05	-	-
8:125674313:A:G	rs141823767	8	125674313	G	non-coding intronic,intronic	0.034545	MTSS1	8.223	1.83	4.638	11.81	2.564e-05	-	-
9:36266046:T:A	rs111405478	9	36266046	A	intronic	0.005791	CLTA	9.164	2.072	5.103	13.23	3.335e-05	-	-
9:37919743:T:C	rs2281784	9	37919743	C	intronic	0.051518	RP11-613M10.9	7.124	1.642	3.906	10.34	4.53e-05	-	-
9:37920176:G:A	rs80041239	9	37920176	A	intronic	None	RP11-613M10.9	7.124	1.642	3.906	10.34	4.53e-05	-	-
9:37920230:A:G	rs12000226	9	37920230	G	intronic	0.051717	RP11-613M10.9	7.124	1.642	3.906	10.34	4.53e-05	-	-
9:37920812:T:C	rs79001770	9	37920812	C	intronic	0.044728	RP11-613M10.9	7.124	1.642	3.906	10.34	4.53e-05	-	-
9:37920967:A:G	rs12000373	9	37920967	G	intronic	0.070687	RP11-613M10.9	7.124	1.642	3.906	10.34	4.53e-05	-	-
9:37923844:C:T	rs7031755	9	37923844	T	intronic	0.051118	RP11-613M10.9	7.124	1.642	3.906	10.34	4.53e-05	-	-
9:37924820:A:G	rs74307816	9	37924820	G	intronic	0.050919	RP11-613M10.9	7.124	1.642	3.906	10.34	4.53e-05	-	-
9:37925691:C:G	rs7867265	9	37925691	G	intronic	0.051518	RP11-613M10.9	7.124	1.642	3.906	10.34	4.53e-05	-	-
9:37926448:T:G	rs1465071	9	37926448	G	intronic	0.042931	RP11-613M10.9	7.124	1.642	3.906	10.34	4.53e-05	-	-
9:37927263:T:C	rs12002298	9	37927263	C	intronic	0.048522	RP11-613M10.9	7.124	1.642	3.906	10.34	4.53e-05	-	-
9:37927418:G:A	rs12000263	9	37927418	A	intronic	None	RP11-613M10.9	7.124	1.642	3.906	10.34	4.53e-05	-	-
9:37928581:C:T	rs77966133	9	37928581	T	intronic	0.043131	RP11-613M10.9	7.124	1.642	3.906	10.34	4.53e-05	-	-
9:37928771:G:T	rs7850851	9	37928771	T	intronic	0.054113	SHB	7.124	1.642	3.906	10.34	4.53e-05	FGL2, FCER2, KLF4	Brain (0.02), Brain (0.04), Brain (0.04)
9:37929009:G:A	rs117612653	9	37929009	A	intronic	0.021765	RP11-613M10.9	7.124	1.642	3.906	10.34	4.53e-05	-	-
9:37929422:G:A	rs74876757	9	37929422	A	intronic	0.053714	RP11-613M10.9	7.124	1.642	3.906	10.34	4.53e-05	-	-
9:37929444:G:A	rs79269443	9	37929444	A	intronic	0.045727	RP11-613M10.9	7.124	1.642	3.906	10.34	4.53e-05	-	-
9:37929683:C:T	rs76836717	9	37929683	T	intronic	0.045727	RP11-613M10.9	7.124	1.642	3.906	10.34	4.53e-05	-	-
9:37930509:T:G	rs76396184	9	37930509	G	intronic	0.053914	RP11-613M10.9	7.124	1.642	3.906	10.34	4.53e-05	-	-
9:37930927:A:G	rs111469869	9	37930927	G	intronic	0.053714	RP11-613M10.9	7.124	1.642	3.906	10.34	4.53e-05	-	-
9:37931885:C:T	rs74307818	9	37931885	T	intronic	0.053115	RP11-613M10.9	7.124	1.642	3.906	10.34	4.53e-05	-	-
9:37934664:A:G	rs78398878	9	37934664	G	intronic	0.021765	RP11-613M10.9	7.124	1.642	3.906	10.34	4.53e-05	-	-
9:37943560:C:T	rs7041537	9	37943560	T	intronic	0.017173	RP11-613M10.9	7.124	1.642	3.906	10.34	4.53e-05	-	-
9:37948436:G:C	rs17847956	9	37948436	C	intronic	0.015176	RP11-613M10.9	7.124	1.642	3.906	10.34	4.53e-05	-	-
9:37952048:G:A	rs112556953	9	37952048	A	intronic	0.030351	RP11-613M10.9	7.124	1.642	3.906	10.34	4.53e-05	-	-
9:37966215:C:T	rs73455544	9	37966215	T	intronic	0.052117	RP11-613M10.9	7.124	1.642	3.906	10.34	4.53e-05	-	-
9:37968267:T:C	rs7855652	9	37968267	C	intronic	0.040935	RP11-613M10.9	7.124	1.642	3.906	10.34	4.53e-05	-	-
9:37970964:G:A	rs73455551	9	37970964	A	intronic	0.054713	RP11-613M10.9	7.124	1.642	3.906	10.34	4.53e-05	-	-
9:37971030:A:G	rs73455554	9	37971030	G	intronic	0.042532	RP11-613M10.9	8.791	1.806	5.251	12.33	6.334e-06	-	-
9:37972383:G:A	rs76078942	9	37972383	A	intronic	0.063898	RP11-613M10.9	8.791	1.806	5.251	12.33	6.334e-06	-	-
9:37973440:G:A	rs111844915	9	37973440	A	intronic	0.042133	RP11-613M10.9	8.791	1.806	5.251	12.33	6.334e-06	-	-
9:37975961:G:C	rs73437915	9	37975961	C	intronic	0.042133	RP11-613M10.9	8.791	1.806	5.251	12.33	6.334e-06	-	-
9:37978948:C:A	rs73437920	9	37978948	A	intronic	0.042133	RP11-613M10.9	8.791	1.806	5.251	12.33	6.334e-06	-	-
9:37982243:G:A	rs144799318	9	37982243	A	intronic	0.016174	RP11-613M10.9	8.791	1.806	5.251	12.33	6.334e-06	-	-
9:37986828:A:G	rs143587147	9	37986828	G	intronic	0.016374	RP11-613M10.9	8.791	1.806	5.251	12.33	6.334e-06	-	-
9:37987114:G:C	rs7048130	9	37987114	C	intronic	0.016174	RP11-613M10.9	8.791	1.806	5.251	12.33	6.334e-06	-	-
9:37987227:T:C	rs7033703	9	37987227	C	intronic	0.014377	RP11-613M10.9	8.791	1.806	5.251	12.33	6.334e-06	-	-
9:37991789:T:C	rs76281714	9	37991789	C	intronic	0.016174	RP11-613M10.9	8.791	1.806	5.251	12.33	6.334e-06	-	-
9:37991913:C:T	rs117813127	9	37991913	T	intronic	0.019569	RP11-613M10.9	8.791	1.806	5.251	12.33	6.334e-06	-	-
9:37992330:G:A	rs146788798	9	37992330	A	intronic	0.014377	RP11-613M10.9	8.791	1.806	5.251	12.33	6.334e-06	-	-
9:37993269:G:A	rs57437603	9	37993269	A	intronic	0.041134	RP11-613M10.9	8.791	1.806	5.251	12.33	6.334e-06	-	-
9:37994142:G:T	rs7852775	9	37994142	T	intronic	0.015974	RP11-613M10.9	8.791	1.806	5.251	12.33	6.334e-06	-	-
9:37997308:G:A	rs117669409	9	37997308	A	intronic	0.016174	RP11-613M10.9	8.791	1.806	5.251	12.33	6.334e-06	-	-
9:37997568:T:A	rs75254610	9	37997568	A	intronic	0.027955	RP11-613M10.9	8.791	1.806	5.251	12.33	6.334e-06	-	-
9:37997763:C:T	rs113692849	9	37997763	T	intronic	0.016174	RP11-613M10.9	8.791	1.806	5.251	12.33	6.334e-06	-	-
9:37997827:C:T	rs112173436	9	37997827	T	intronic	0.018171	RP11-613M10.9	8.791	1.806	5.251	12.33	6.334e-06	-	-
9:37998606:C:T	rs141176479	9	37998606	T	intronic	0.016374	RP11-613M10.9	8.791	1.806	5.251	12.33	6.334e-06	-	-
9:37998829:T:G	rs7856252	9	37998829	G	intronic	0.016174	RP11-613M10.9	8.791	1.806	5.251	12.33	6.334e-06	-	-
9:38000440:C:A	rs59986827	9	38000440	A	intronic	0.046925	RP11-613M10.9	8.791	1.806	5.251	12.33	6.334e-06	-	-
9:38001143:T:C	rs76593340	9	38001143	C	intronic	0.014377	RP11-613M10.9	8.791	1.806	5.251	12.33	6.334e-06	-	-
9:38001311:G:A	rs7032568	9	38001311	A	intronic	0.042332	RP11-613M10.9	8.791	1.806	5.251	12.33	6.334e-06	-	-
9:38002412:A:T	rs59855196	9	38002412	T	intronic	0.042332	RP11-613M10.9	8.791	1.806	5.251	12.33	6.334e-06	-	-
9:38005449:C:T	rs117555747	9	38005449	T	intronic	0.01278	RP11-613M10.9	8.791	1.806	5.251	12.33	6.334e-06	-	-
9:38005625:C:G	rs73437963	9	38005625	G	intronic	0.054713	RP11-613M10.9	8.791	1.806	5.251	12.33	6.334e-06	-	-
9:38006616:C:A	rs58984913	9	38006616	A	intronic	0.054713	RP11-613M10.9	8.791	1.806	5.251	12.33	6.334e-06	-	-
9:38007109:G:A	rs60719425	9	38007109	A	intronic	0.054912	RP11-613M10.9	8.791	1.806	5.251	12.33	6.334e-06	-	-
9:38008246:G:A	rs117513966	9	38008246	A	intronic	0.014377	RP11-613M10.9	8.791	1.806	5.251	12.33	6.334e-06	-	-
9:38008611:C:T	rs117806823	9	38008611	T	intronic	0.014377	RP11-613M10.9	8.791	1.806	5.251	12.33	6.334e-06	-	-
9:38009899:T:C	rs73437970	9	38009899	C	intronic	0.054912	RP11-613M10.9	8.791	1.806	5.251	12.33	6.334e-06	-	-
9:38011090:A:G	rs7857415	9	38011090	G	intronic	0.0627	RP11-613M10.9	8.791	1.806	5.251	12.33	6.334e-06	-	-
9:38014274:C:G	rs60165637	9	38014274	G	intronic	0.061901	RP11-613M10.9	8.791	1.806	5.251	12.33	6.334e-06	-	-
9:38014675:C:T	rs7870675	9	38014675	T	intronic	0.054513	RP11-613M10.9	8.791	1.806	5.251	12.33	6.334e-06	-	-
9:38016158:C:T	rs17847953	9	38016158	T	intronic	0.054713	RP11-613M10.9	8.791	1.806	5.251	12.33	6.334e-06	-	-
9:38016924:A:G	rs73437977	9	38016924	G	intronic	0.054713	RP11-613M10.9	8.791	1.806	5.251	12.33	6.334e-06	-	-
9:38017330:G:A	rs116986264	9	38017330	A	intronic	0.01278	RP11-613M10.9	8.791	1.806	5.251	12.33	6.334e-06	-	-
9:38018377:C:T	rs73437978	9	38018377	T	intronic	0.054713	RP11-613M10.9	8.791	1.806	5.251	12.33	6.334e-06	-	-
9:38029965:T:A	rs116852668	9	38029965	A	intronic	0.01258	RP11-613M10.9	8.791	1.806	5.251	12.33	6.334e-06	-	-
9:38032335:C:T	rs117580494	9	38032335	T	intronic	0.014377	RP11-613M10.9	8.791	1.806	5.251	12.33	6.334e-06	-	-
9:38034021:C:T	rs78455202	9	38034021	T	intronic	0.01278	RP11-613M10.9	8.791	1.806	5.251	12.33	6.334e-06	-	-
9:38037612:C:T	rs145112933	9	38037612	T	intronic	0.009585	RP11-613M10.9	8.791	1.806	5.251	12.33	6.334e-06	-	-
9:38039051:G:A	rs75125671	9	38039051	A	intronic	0.015575	RP11-613M10.9	8.791	1.806	5.251	12.33	6.334e-06	-	-
9:38045476:C:T	rs117715263	9	38045476	T	intronic	0.014377	RP11-613M10.9	8.791	1.806	5.251	12.33	6.334e-06	-	-
9:38046788:G:A	rs117957651	9	38046788	A	intronic	0.014177	RP11-613M10.9	8.791	1.806	5.251	12.33	6.334e-06	-	-
9:38049770:C:G	rs118077648	9	38049770	G	intronic	0.014177	RP11-613M10.9	8.791	1.806	5.251	12.33	6.334e-06	-	-
9:96027629:G:T	rs4743906	9	96027629	T	5upstream,non-coding intronic,intronic	0.023762	WNK2	5.567	1.326	2.968	8.167	7.498e-05	RP11-370F5.4	Thyroid (0.000005)
10:17057378:A:C	rs61842852	10	17057378	C	intronic	0.013578	CUBN	6.007	1.424	3.217	8.797	6.952e-05	-	-
10:33259346:T:C	rs77260695	10	33259346	C	intronic	0.001997	ITGB1	11.82	2.536	6.851	16.79	1.381e-05	-	-
10:33271352:T:C	rs142021219	10	33271352	C	intronic	0.025359	ITGB1	11.82	2.536	6.851	16.79	1.381e-05	-	-
10:33276879:C:T	rs114103289	10	33276879	T	intronic	0.025359	ITGB1	11.82	2.536	6.851	16.79	1.381e-05	-	-
10:33287254:T:G	rs114821224	10	33287254	G	intronic	0.025559	ITGB1	11.82	2.536	6.851	16.79	1.381e-05	-	-
10:46089925:C:T	rs112035106	10	46089925	T	5utr,non-coding	0.049521	MARCH8	5.748	1.334	3.134	8.362	5.02e-05	-	-
10:56177444:A:C	rs71492609	10	56177444	C	non-coding intronic,intronic	0.009185	PCDH15	11.38	2.602	6.281	16.48	3.988e-05	-	-
10:56178567:T:G	rs12772842	10	56178567	G	non-coding intronic,intronic	0.029553	PCDH15	11.38	2.602	6.281	16.48	3.988e-05	-	-
10:56181824:A:G	rs35317258	10	56181824	G	non-coding intronic,intronic	0.005591	PCDH15	11.38	2.602	6.281	16.48	3.988e-05	-	-
10:56191455:C:A	rs7081246	10	56191455	A	non-coding intronic,intronic	0.029353	PCDH15	11.38	2.602	6.281	16.48	3.988e-05	-	-
10:56191985:A:C	rs7068838	10	56191985	C	non-coding intronic,intronic	0.049521	PCDH15	11.38	2.602	6.281	16.48	3.988e-05	-	-
10:56195087:T:G	rs2183974	10	56195087	G	intronic,non-coding intronic	0.056709	PCDH15	11.38	2.602	6.281	16.48	3.988e-05	-	-
10:56196170:A:C	rs11816482	10	56196170	C	non-coding intronic,intronic	0.049121	PCDH15	11.38	2.602	6.281	16.48	3.988e-05	-	-
10:56196539:A:T	None	10	56196539	T	non-coding intronic,intronic	None	PCDH15	11.38	2.602	6.281	16.48	3.988e-05	-	-
10:68304306:G:A	rs113529244	10	68304306	A	intronic	0.010583	CTNNA3	11.49	2.503	6.583	16.39	1.804e-05	DHX33	Cells - Macrophages (0.0000022)
10:68330344:C:T	rs113171226	10	68330344	T	intronic	0.010184	CTNNA3	11.49	2.503	6.583	16.39	1.804e-05	-	-
10:70860046:C:G	rs77898236	10	70860046	G	intronic,non-coding intronic	0.021765	SRGN	4.602	0.9389	2.761	6.442	5.581e-06	-	-
10:103264336:G:A	rs116869248	10	103264336	A	intronic,non-coding intronic	0.004792	BTRC	7.273	1.624	4.089	10.46	2.734e-05	-	-
11:71935194:G:A	rs79054886	11	71935194	A	5upstream,intronic	0.072085	INPPL1	6.846	1.653	3.607	10.08	9.137e-05	FOLR3	Whole blood (5.9e-10),Cells - Monocytes (1e-8), Thyroid (0.00014)
11:71935201:T:G	rs76870980	11	71935201	G	intronic,5upstream	0.074481	INPPL1	6.846	1.653	3.607	10.08	9.137e-05	FOLR3	Whole blood (5.9e-10), Cells - Monocytes (0.0000016),Thyroid (0.00014)
11:71935440:A:C	rs57191897	11	71935440	C	intronic,5upstream	0.072284	INPPL1	6.846	1.653	3.607	10.08	9.137e-05	LYPLA2P1, FOLR3	Cells - Macrophages (0.0000075), Whole blood (5.9e-10), Cells - Monocytes (1.9e-8),Thyroid (0.00014)
11:132460823:T:C	rs73041745	11	132460823	C	non-coding intronic,intronic	0.040336	OPCML	14.95	2.397	10.25	19.64	2.631e-08	-	-
11:132493532:C:T	rs3889670	11	132493532	T	non-coding intronic,intronic	0.128195	OPCML	14.95	2.397	10.25	19.64	2.631e-08	-	-
11:132779866:T:C	rs1354791	11	132779866	C	non-coding intronic,intronic	0.202276	OPCML	4.01	0.9232	2.201	5.82	4.448e-05	-	-
12:48260857:G:T	rs117363307	12	48260857	T	intronic	0.038938	VDR	7.761	1.643	4.54	10.98	1.099e-05	-	-
12:62392548:G:A	rs17125610	12	62392548	A	intronic	0.092851	FAM19A2	4.541	1.065	2.453	6.629	5.97e-05	-	-
13:51175255:G:A	rs56354995	13	51175255	A	non-coding intronic	0.005791	DLEU1	10.77	2.613	5.652	15.9	9.78e-05	SUGT1	Cells - Monocytes (0.00097)
13:51176028:G:A	rs797523	13	51176028	A	non-coding intronic	0.021965	DLEU1	10.77	2.613	5.652	15.9	9.78e-05	SUGT1	Cells - Monocytes (0.00062)
13:51177830:C:T	rs797524	13	51177830	T	non-coding intronic	0.022364	DLEU1	10.77	2.613	5.652	15.9	9.78e-05	-	-
13:51177932:T:A	rs797525	13	51177932	A	non-coding intronic	0.021366	DLEU1	10.77	2.613	5.652	15.9	9.78e-05	SUGT1	Cells - Monocytes (0.00061)
13:51179156:C:T	rs797526	13	51179156	T	non-coding intronic	0.021965	DLEU1	10.77	2.613	5.652	15.9	9.78e-05	SUGT1	Cells - Monocytes (0.00076)
13:51179198:A:G	rs797527	13	51179198	G	non-coding intronic	0.021965	DLEU1	10.77	2.613	5.652	15.9	9.78e-05	SUGT1	Cells - Monocytes (0.00076)
13:51180079:A:C	rs797528	13	51180079	C	non-coding intronic	0.021965	DLEU1	10.77	2.613	5.652	15.9	9.78e-05	SUGT1	Cells - Monocytes (0.00077)
13:51180259:A:T	rs797529	13	51180259	T	non-coding intronic	0.021765	DLEU1	10.77	2.613	5.652	15.9	9.78e-05	SUGT1	Cells - Monocytes (0.00078)
13:51180273:C:G	rs797530	13	51180273	G	non-coding intronic	0.021765	DLEU1	10.77	2.613	5.652	15.9	9.78e-05	SUGT1	Cells - Monocytes (0.00077)
13:51180306:A:G	rs797531	13	51180306	G	non-coding intronic	0.021765	DLEU1	10.77	2.613	5.652	15.9	9.78e-05	SUGT1	Cells - Monocytes (0.00078)
13:51180360:T:G	rs797533	13	51180360	G	non-coding intronic	0.021765	DLEU1	10.77	2.613	5.652	15.9	9.78e-05	SUGT1	Cells - Monocytes (0.00078)
13:51180423:G:A	rs797534	13	51180423	A	non-coding intronic	0.021765	DLEU1	10.77	2.613	5.652	15.9	9.78e-05	SUGT1	Cells - Monocytes (0.00078)
13:51180570:T:C	rs797535	13	51180570	C	non-coding intronic	0.021765	DLEU1	10.77	2.613	5.652	15.9	9.78e-05	SUGT1	Cells - Monocytes (0.00079)
13:51181057:G:A	rs112841924	13	51181057	A	non-coding intronic	0.021765	DLEU1	10.77	2.613	5.652	15.9	9.78e-05	SUGT1	Cells - Monocytes (0.00086)
13:51181392:T:A	rs191464033	13	51181392	A	non-coding intronic	0.022165	DLEU1	10.77	2.613	5.652	15.9	9.78e-05	-	-
13:51181414:G:A	rs117996969	13	51181414	A	non-coding intronic	0.021765	DLEU1	10.77	2.613	5.652	15.9	9.78e-05	-	-
13:51181569:G:A	rs77117739	13	51181569	A	non-coding intronic	0.021765	DLEU1	10.77	2.613	5.652	15.9	9.78e-05	-	-
13:51182100:T:A	rs1319415	13	51182100	A	non-coding intronic	0.021765	DLEU1	10.77	2.613	5.652	15.9	9.78e-05	-	-
13:51184437:A:C	rs1268809	13	51184437	C	non-coding intronic	0.022564	DLEU1	10.77	2.613	5.652	15.9	9.78e-05	-	-
13:51202061:G:A	rs797473	13	51202061	A	non-coding intronic	0.020967	DLEU1	10.77	2.613	5.652	15.9	9.78e-05	SUGT1	Cells - Monocytes (0.00082)
13:51206785:G:A	rs797476	13	51206785	A	3downstream,non-coding intronic	0.020967	DLEU1	10.77	2.613	5.652	15.9	9.78e-05	SUGT1	Cells - Monocytes (0.00085)
13:51213320:G:T	rs797480	13	51213320	T	non-coding intronic	0.020967	DLEU1	10.77	2.613	5.652	15.9	9.78e-05	SUGT1	Cells - Monocytes (0.00098)
13:51215496:T:A	rs797484	13	51215496	A	non-coding intronic	0.026358	DLEU1	10.77	2.613	5.652	15.9	9.78e-05	-	-
14:81579714:G:A	rs72689499	14	81579714	A	intronic	0.048522	TSHR	11.43	1.898	7.709	15.15	6.378e-08	-	-
14:102283858:C:T	rs77858397	14	102283858	T	non-coding intronic,intronic	0.023163	PPP2R5C	5.592	1.326	2.993	8.19	6.992e-05	CTD-2017C7.1	Brain - Cerebellar hemisphere (0.00005)
14:102287032:T:C	rs149216585	14	102287032	C	non-coding,non-coding intronic,intronic	0.023163	PPP2R5C	5.592	1.326	2.993	8.19	6.992e-05	CTD-2017C7.1	Brain - Cerebellar hemisphere (0.00005)
14:102287706:C:T	rs143419428	14	102287706	T	3downstream,non-coding intronic,intronic	0.023163	PPP2R5C	5.592	1.326	2.993	8.19	6.992e-05	CTD-2017C7.1	Brain - Cerebellar hemisphere (0.00005)
14:102287940:T:C	rs113996630	14	102287940	C	3downstream,non-coding intronic,5upstream,intronic	0.022764	PPP2R5C	5.592	1.326	2.993	8.19	6.992e-05	CTD-2017C7.1, RP11-1029J19.4	Brain - Cerebellar hemisphere (0.00005), Whole blood (0.000067)
14:102323475:C:T	rs116911154	14	102323475	T	3downstream,non-coding intronic,intronic	0.013379	PPP2R5C	5.718	1.327	3.117	8.318	5.038e-05	-	-
14:102333010:A:T	rs117541430	14	102333010	T	non-coding intronic,intronic	0.013978	PPP2R5C	5.718	1.327	3.117	8.318	5.038e-05	-	-
16:17377756:C:T	rs76428418	16	17377756	T	intronic	0.01278	XYLT1	6.427	1.549	3.39	9.464	8.941e-05	GRHPR	Cells - Macrophages (0.0000032)
16:82923463:C:T	rs72790118	16	82923463	T	non-coding intronic,intronic	0.044529	CDH13	11.82	2.536	6.851	16.79	1.381e-05	-	-
16:82927352:G:A	rs72790123	16	82927352	A	intronic,non-coding intronic	0.046326	CDH13	11.82	2.536	6.851	16.79	1.381e-05	-	-
16:83001855:C:G	rs10492868	16	83001855	G	non-coding intronic,intronic	0.46885	CDH13	2.455	0.5603	1.356	3.553	3.89e-05	-	-
16:83065664:G:A	rs6565105	16	83065664	G	coding syn,3utr,non-coding,intronic	0.465855	CDH13	-2.31	0.5264	-3.342	-1.278	3.789e-05	C16orf46	Brain - Parietal lobe (0.0064)
16:83065965:T:A	rs2228685	16	83065965	T	intronic,non-coding intronic,3downstream	0.470847	CDH13	-2.31	0.5264	-3.342	-1.278	3.789e-05	C16orf46	Brain - Parietal lobe (0.0062)
16:83067711:C:T	rs4300636	16	83067711	C	3downstream,non-coding intronic,intronic	0.451877	CDH13	-2.382	0.5268	-3.415	-1.35	2.317e-05	-	-
16:83360445:C:T	rs115444498	16	83360445	T	intronic,non-coding intronic	0.008187	CDH13	10.3	2.136	6.114	14.49	7.54e-06	-	-
16:83809334:A:G	rs72802862	16	83809334	G	intronic	0.017173	CDH13	4.565	1.107	2.395	6.736	9.797e-05	-	-
17:9035190:G:A	rs140055608	17	9035190	A	intronic	0.022165	NTN1	5.988	1.429	3.187	8.789	7.712e-05	-	-
18:7743755:C:T	rs680780	18	7743755	T	intronic	0.111422	PTPRM	4.788	1.114	2.604	6.972	5.257e-05	-	-
18:39551326:T:G	rs78985835	18	39551326	G	3downstream,3utr,non-coding intronic,intronic	0.026158	PIK3C3	4.534	1.039	2.497	6.571	4.155e-05	-	-
18:39589896:G:A	rs78761669	18	39589896	A	intronic	0.026558	PIK3C3	4.534	1.039	2.497	6.571	4.155e-05	-	-
18:39595251:C:G	rs76840130	18	39595251	G	intronic	0.026158	PIK3C3	4.534	1.039	2.497	6.571	4.155e-05	-	-
18:39596124:T:C	rs74427360	18	39596124	C	intronic	0.023762	PIK3C3	4.782	1.065	2.695	6.869	2.607e-05	-	-
18:39602145:G:A	rs112971831	18	39602145	A	intronic	0.026358	PIK3C3	4.534	1.039	2.497	6.571	4.155e-05	-	-
18:39629423:C:T	rs111995394	18	39629423	T	intronic,non-coding	0.026558	PIK3C3	4.534	1.039	2.497	6.571	4.155e-05	-	-
18:39638115:C:T	rs76853733	18	39638115	T	intronic,non-coding intronic	0.026558	PIK3C3	4.275	1.02	2.276	6.273	7.668e-05	-	-
19:41737329:G:T	rs77142490	19	41737329	T	intronic,non-coding intronic	0.105032	AXL	11.19	2.539	6.209	16.16	3.554e-05	-	-
19:41739834:A:C	rs80197793	19	41739834	C	non-coding intronic,intronic	0.102436	AXL	11.19	2.539	6.209	16.16	3.554e-05	-	-
19:41742929:G:A	rs74710594	19	41742929	A	non-coding intronic,intronic	0.151757	AXL	11.19	2.539	6.209	16.16	3.554e-05	-	-
19:41743249:G:A	rs79755890	19	41743249	A	non-coding intronic,intronic	0.114217	AXL	11.19	2.539	6.209	16.16	3.554e-05	-	-
19:41745440:G:A	rs77333013	19	41745440	A	non-coding intronic,intronic	0.148163	AXL	11.19	2.539	6.209	16.16	3.554e-05	-	-
19:41745488:T:C	rs113296064	19	41745488	C	non-coding intronic,intronic	0.106829	AXL	11.19	2.539	6.209	16.16	3.554e-05	-	-
19:41745930:C:T	rs75088429	19	41745930	T	non-coding intronic,intronic	0.114816	AXL	11.19	2.539	6.209	16.16	3.554e-05	-	-
19:41747827:C:T	rs76117607	19	41747827	T	non-coding intronic,intronic	0.115016	AXL	11.19	2.539	6.209	16.16	3.554e-05	-	-
19:41748091:T:C	rs76715647	19	41748091	C	non-coding intronic,intronic	0.116414	AXL	11.19	2.539	6.209	16.16	3.554e-05	-	-
19:41749048:G:T	rs3826715	19	41749048	T	non-coding intronic,intronic	0.120407	AXL	11.19	2.539	6.209	16.16	3.554e-05	-	-
19:41762866:A:T	rs76524135	19	41762866	T	intronic	0.101038	AXL	11.19	2.539	6.209	16.16	3.554e-05	-	-
19:41767295:C:T	rs1051008	19	41767295	T	3utr,3downstream	0.105032	AXL	11.19	2.539	6.209	16.16	3.554e-05	-	-
22:37637841:C:A	rs2239775	22	37637841	A	intronic,non-coding intronic	0.196086	RAC2	3.513	0.8342	1.878	5.148	7.146e-05	KCNJ4, RAC2	Brain - Parietal lobe (0.00051), Peripheral blood (1.3e-9), Blood (0.00029)

## Sheet: Table5
Genetic association results of the ImmuneSet with the number of manic episodes in GWAS1.
SNP	rsID	CHR	BP	A1	Type	Ref_MAF	GENE	BETA	SE	L95	U95	P	eQTL_gene	eQTL_tissue		Top SNP
1:201195739:G:C	rs16848109	1	201195739	C	intronic,non-coding intronic	0.127196	IGFN1	1.42	0.3556	0.7228	2.117	7.271e-05	TMEM9	Brain - Frontal cortex (0.0000014), Peripheral blood (0.00012)		Top SNP for the gene
2:29788851:C:G	rs10180728	2	29788851	G	intronic	0.167332	ALK	3.419	0.8192	1.814	5.025	3.397e-05	-	-
2:55328504:G:T	rs10172205	2	55328504	T	non-coding intronic,intronic	0.019968	RTN4	3.998	0.9241	2.187	5.809	1.755e-05	-	-
2:55328650:T:C	rs115670795	2	55328650	C	non-coding intronic,intronic	0.024561	RTN4	3.998	0.9241	2.187	5.809	1.755e-05	-	-
2:142352902:G:A	rs72855461	2	142352902	A	intronic	0.123003	LRP1B	3.066	0.7796	1.538	4.594	9.313e-05	-	-
2:142365895:G:A	rs72855499	2	142365895	A	intronic	0.118411	LRP1B	3.091	0.772	1.577	4.604	6.967e-05	-	-
2:142367749:G:T	rs72855500	2	142367749	T	intronic	0.077476	LRP1B	3.18	0.7866	1.639	4.722	5.897e-05	-	-
2:142476018:G:A	rs76659128	2	142476018	A	intronic	0.062101	LRP1B	3.178	0.7987	1.613	4.743	7.701e-05	-	-
2:142483122:G:A	rs77883078	2	142483122	A	intronic	0.065495	LRP1B	3.178	0.7987	1.613	4.743	7.701e-05	-	-
2:142485471:C:T	rs77613897	2	142485471	T	intronic	0.061502	LRP1B	3.178	0.7987	1.613	4.743	7.701e-05	-	-
2:142485591:C:T	rs78815153	2	142485591	T	intronic	0.061701	LRP1B	3.178	0.7987	1.613	4.743	7.701e-05	-	-
3:1225486:A:C	rs72619600	3	1225486	C	intronic	0.130391	CNTN6	1.78	0.4377	0.9224	2.638	5.339e-05	-	-
3:1226929:G:A	rs59134172	3	1226929	A	intronic	0.164936	CNTN6	1.619	0.34	0.9529	2.286	2.355e-06	-	-
3:1227382:G:A	rs1499097	3	1227382	A	intronic	0.166534	CNTN6	1.619	0.34	0.9529	2.286	2.355e-06	-	-
3:1227622:C:A	rs1846463	3	1227622	A	intronic	0.442093	CNTN6	1.13	0.2844	0.5728	1.688	7.855e-05	-	-
3:1230447:C:T	rs3772357	3	1230447	T	intronic	0.201877	CNTN6	1.755	0.44	0.893	2.618	7.369e-05	-	-
3:1232224:T:A	rs2130279	3	1232224	A	intronic	0.460863	CNTN6	1.204	0.2803	0.6547	1.753	2.004e-05	-	-
3:124282310:G:C	rs7624255	3	124282310	C	non-coding intronic,intronic	0.175719	KALRN	1.529	0.3225	0.897	2.161	2.604e-06	-	-
3:124285892:G:A	rs1501189	3	124285892	A	non-coding intronic,intronic	0.213858	KALRN	1.469	0.3181	0.8454	2.092	4.674e-06	-	-
3:124286706:C:T	rs4678133	3	124286706	T	non-coding intronic,intronic	0.214257	KALRN	1.409	0.3183	0.7852	2.033	1.122e-05	-	-
3:124291069:G:A	rs7373767	3	124291069	A	non-coding intronic,intronic	0.318291	KALRN	1.419	0.3216	0.7884	2.049	1.201e-05	-	-
3:124291245:A:G	rs12695439	3	124291245	G	non-coding intronic,intronic	0.33147	KALRN	1.343	0.3198	0.7166	1.97	3.03e-05	-	-
3:124291351:A:G	rs7613600	3	124291351	G	non-coding intronic,intronic	0.332867	KALRN	1.343	0.3198	0.7166	1.97	3.03e-05	-	-
3:124291579:T:C	rs7649882	3	124291579	C	non-coding intronic,intronic	0.332268	KALRN	1.343	0.3198	0.7166	1.97	3.03e-05	-	-
3:124292021:T:G	rs2713647	3	124292021	G	intronic,non-coding intronic	0.332069	KALRN	1.343	0.3198	0.7166	1.97	3.03e-05	-	-
3:124292105:A:G	rs2713648	3	124292105	G	non-coding intronic,intronic	0.332468	KALRN	1.343	0.3198	0.7166	1.97	3.03e-05	-	-
3:124292219:G:A	rs2713649	3	124292219	A	non-coding intronic,intronic	0.33147	KALRN	1.343	0.3198	0.7166	1.97	3.03e-05	COPG1	Brain - Parietal lobe (0.0003)
3:124292429:G:T	rs2713650	3	124292429	T	non-coding intronic,intronic	0.251797	KALRN	1.415	0.3218	0.7841	2.045	1.284e-05	-	-
3:124292884:T:G	rs2246776	3	124292884	G	non-coding intronic,intronic	0.332069	KALRN	1.343	0.3198	0.7166	1.97	3.03e-05	-	-
3:124297865:A:G	rs6790058	3	124297865	G	non-coding intronic,intronic	0.266573	KALRN	1.299	0.3083	0.6951	1.904	2.856e-05	KALRN	Thyroid (3.6e-8)
3:124298006:C:G	rs6765865	3	124298006	G	non-coding intronic,intronic	0.254992	KALRN	1.302	0.308	0.6986	1.906	2.696e-05	KALRN	Thyroid (5.1e-8)
3:124298174:C:T	rs6766077	3	124298174	T	non-coding intronic,intronic	0.221845	KALRN	1.441	0.323	0.808	2.074	9.597e-06	COPG1	Brain - Parietal lobe (0.00028)
3:124298212:T:C	rs6778968	3	124298212	C	non-coding intronic,intronic	0.233626	KALRN	1.436	0.3232	0.803	2.07	1.035e-05	-	-
3:124298225:A:G	rs6790479	3	124298225	G	non-coding intronic,intronic	0.217652	KALRN	1.441	0.323	0.808	2.074	9.597e-06	-	-
3:124298423:G:A	rs62267576	3	124298423	A	non-coding intronic,intronic	0.250599	KALRN	1.416	0.3221	0.7844	2.047	1.29e-05	-	-
3:124298601:A:G	rs13100061	3	124298601	G	non-coding intronic,intronic	0.253395	KALRN	1.396	0.3214	0.7661	2.026	1.622e-05	-	-
3:124298812:C:A	rs13100536	3	124298812	A	non-coding intronic,intronic	0.250799	KALRN	1.436	0.3218	0.8057	2.067	9.471e-06	-	-
3:124298903:C:T	rs13062285	3	124298903	T	non-coding intronic,intronic	0.221645	KALRN	1.42	0.3219	0.7894	2.051	1.198e-05	-	-
3:124298991:C:G	rs13062446	3	124298991	G	non-coding intronic,intronic	0.250599	KALRN	1.433	0.3228	0.8	2.065	1.063e-05	-	-
3:124299022:A:G	rs13062330	3	124299022	G	non-coding intronic,intronic	0.250599	KALRN	1.445	0.3224	0.8125	2.077	8.817e-06	-	-
3:124299047:A:G	rs13062340	3	124299047	G	non-coding intronic,intronic	0.250799	KALRN	1.445	0.3224	0.8125	2.077	8.817e-06	-	-
3:124299054:C:T	rs13062584	3	124299054	T	non-coding intronic,intronic	0.250799	KALRN	1.445	0.3224	0.8125	2.077	8.817e-06	-	-
3:124299231:G:T	rs56193059	3	124299231	T	non-coding intronic,intronic	0.250799	KALRN	1.416	0.3221	0.7844	2.047	1.29e-05	-	-
3:124299416:A:C	rs35876759	3	124299416	C	non-coding intronic,intronic	0.250998	KALRN	1.416	0.3221	0.7844	2.047	1.29e-05	-	-
3:124299621:G:A	rs11915234	3	124299621	A	non-coding intronic,intronic	0.250799	KALRN	1.416	0.3221	0.7844	2.047	1.29e-05	COPG1	Brain - Parietal lobe (0.00026)
3:124299968:C:T	rs6772598	3	124299968	T	non-coding intronic,intronic	0.221645	KALRN	1.42	0.3219	0.7894	2.051	1.198e-05	IFT122, COPG1	Brain - Cerebellum (0.0079), Brain - Parietal lobe (0.00022)
3:124300063:T:C	rs6785708	3	124300063	C	non-coding intronic,intronic	0.250599	KALRN	1.416	0.3221	0.7844	2.047	1.29e-05	-	-
3:124300101:A:G	rs6797196	3	124300101	G	non-coding intronic,intronic	0.250599	KALRN	1.416	0.3221	0.7844	2.047	1.29e-05	-	-
3:124300425:G:C	rs4678135	3	124300425	C	non-coding intronic,intronic	0.250799	KALRN	1.436	0.3218	0.8057	2.067	9.471e-06	IFT122, COPG1	Brain - Cerebellum (0.0078), Brain - Parietal lobe (0.00022)
3:124300469:G:C	rs4678136	3	124300469	C	non-coding intronic,intronic	0.250799	KALRN	1.416	0.3221	0.7844	2.047	1.29e-05	IFT122, COPG1	Brain - Cerebellum (0.0078), Brain - Parietal lobe (0.00022)
3:124300765:G:A	rs4678137	3	124300765	A	non-coding intronic,intronic	0.250998	KALRN	1.416	0.3221	0.7844	2.047	1.29e-05	IFT122, COPG1	Brain - Cerebellum (0.0078), Brain - Parietal lobe (0.00022)
3:124300791:T:C	rs4678138	3	124300791	C	non-coding intronic,intronic	0.250998	KALRN	1.416	0.3221	0.7844	2.047	1.29e-05	IFT122, COPG1	Brain - Cerebellum (0.0078), Brain - Parietal lobe (0.00022)
3:124301021:C:T	rs6789768	3	124301021	T	non-coding intronic,intronic	0.250799	KALRN	1.416	0.3221	0.7844	2.047	1.29e-05	-	-
3:124301066:C:T	rs6789793	3	124301066	T	non-coding intronic,intronic	0.250799	KALRN	1.416	0.3221	0.7844	2.047	1.29e-05	-	-
3:124301157:T:C	rs6802657	3	124301157	C	non-coding intronic,intronic	0.250998	KALRN	1.416	0.3221	0.7844	2.047	1.29e-05	-	-
3:124301390:A:G	rs62267587	3	124301390	G	non-coding intronic,intronic	0.250799	KALRN	1.416	0.3221	0.7844	2.047	1.29e-05	-	-
3:124301480:G:A	rs62267588	3	124301480	A	5upstream,non-coding intronic,intronic	0.250799	KALRN	1.416	0.3221	0.7844	2.047	1.29e-05	-	-
3:124302170:A:G	rs4678141	3	124302170	G	5upstream,non-coding intronic,intronic	0.250799	KALRN	1.426	0.3218	0.7958	2.057	1.091e-05	-	-
3:124302358:C:A	rs34455219	3	124302358	A	5upstream,non-coding intronic,intronic	0.252796	KALRN	1.426	0.3218	0.7958	2.057	1.091e-05	-	-
3:124302960:T:G	rs6809086	3	124302960	G	non-coding intronic,5upstream,intronic	0.250799	KALRN	1.426	0.3218	0.7958	2.057	1.091e-05	IFT122, COPG1	Brain - Cerebellum (0.0078), Brain - Parietal lobe (0.00022)
3:124303176:G:A	rs6797006	3	124303176	A	5upstream,non-coding intronic,intronic	0.250799	KALRN	1.426	0.3218	0.7958	2.057	1.091e-05	-	-
3:124303786:G:C	rs2250757	3	124303786	C	non-coding intronic,intronic	0.335264	KALRN	1.107	0.2802	0.5582	1.656	8.587e-05	KALRN	Thyroid (6.2e-12)
3:124304309:G:A	rs883497	3	124304309	A	non-coding intronic,intronic	0.232029	KALRN	1.447	0.319	0.8213	2.072	6.882e-06	IFT122, COPG1	Brain - Cerebellum (0.0099), Brain - Parietal lobe (0.00028)
3:124309494:G:A	rs4677936	3	124309494	A	non-coding intronic,intronic	0.228634	KALRN	1.343	0.3177	0.7207	1.966	2.688e-05	-	-
3:124313330:C:T	rs34699891	3	124313330	T	non-coding intronic,intronic	0.236621	KALRN	1.403	0.3161	0.7837	2.023	1.059e-05	-	-
3:124313953:A:T	rs924542	3	124313953	T	non-coding intronic,intronic	0.236621	KALRN	1.403	0.3161	0.7837	2.023	1.059e-05	-	-
3:124317579:A:G	rs67294407	3	124317579	G	non-coding intronic,intronic	0.236821	KALRN	1.396	0.3161	0.776	2.015	1.183e-05	-	-
3:124317743:G:C	rs35910945	3	124317743	C	non-coding intronic,intronic	0.237021	KALRN	1.396	0.3161	0.776	2.015	1.183e-05	-	-
3:124317843:C:T	rs34700559	3	124317843	T	non-coding intronic,intronic	0.236821	KALRN	1.396	0.3161	0.776	2.015	1.183e-05	-	-
3:124319328:A:G	rs1513289	3	124319328	G	non-coding intronic,intronic	0.236821	KALRN	1.396	0.3161	0.776	2.015	1.183e-05	-	-
3:124320806:G:A	rs13097341	3	124320806	A	non-coding intronic,intronic	0.236422	KALRN	1.396	0.3161	0.776	2.015	1.183e-05	-	-
3:124323326:G:C	rs12493681	3	124323326	C	non-coding intronic,intronic	0.236422	KALRN	1.396	0.3161	0.776	2.015	1.183e-05	IFT122, COPG1, MCM2	Brain - Cerebellum (0.0087), Brain - Parietal lobe (0.000057), Brain - Parietal lobe (0.0036)
4:104111773:T:G	rs192155771	4	104111773	G	intronic	0.010383	CENPE	3.081	0.772	1.568	4.594	7.327e-05	-	-
5:38929453:G:C	rs79640185	5	38929453	C	intronic	0.019768	OSMR	2.369	0.589	1.214	3.523	6.457e-05	-	-
5:79289828:G:A	rs16877406	5	79289828	A	non-coding intronic	0.051318	THBS4	15.01	3.672	7.816	22.21	4.888e-05	-	-
5:80123834:C:T	rs116152815	5	80123834	T	intronic	0.004992	MSH3	4.765	1.17	2.471	7.059	5.246e-05	-	-
6:6636598:C:T	rs11964772	6	6636598	T	intronic	0.054713	LY86	5.319	1.277	2.817	7.821	3.503e-05	-	-
6:6644193:A:G	rs116657251	6	6644193	G	intronic	0.005192	LY86	6.298	1.351	3.65	8.947	3.823e-06	-	-
6:11225986:G:A	rs9368619	6	11225986	A	non-coding intronic	0.031749	RP3-510L9.1	8.52	2.142	4.321	12.72	7.756e-05	-	-
6:31024492:C:T	rs62401700	6	31024492	T	non-coding,3downstream,non-coding intronic	0.029752	HCG22	6.062	1.447	3.226	8.899	3.191e-05	C6orf48	Whole blood (0.00014)
6:31024895:T:C	rs80072197	6	31024895	C	3downstream,non-coding intronic	0.029553	HCG22	6.062	1.447	3.226	8.899	3.191e-05	C6orf48	Whole blood (0.00014)
7:147514854:G:A	rs140950768	7	147514854	A	intronic	0.004593	CNTNAP2	4.532	1.119	2.339	6.725	5.724e-05	-	-
7:147522117:G:A	rs142652606	7	147522117	A	intronic	0.004593	CNTNAP2	4.682	1.144	2.44	6.924	4.787e-05	-	-
8:27197615:G:C	rs79242583	8	27197615	C	intronic	0.00639	PTK2B	4.223	0.9968	2.269	6.177	2.599e-05	-	-
8:27260404:T:G	rs75847654	8	27260404	G	intronic	0.025759	PTK2B	4.541	1.013	2.556	6.526	8.682e-06	-	-
8:32339103:G:T	rs115432757	8	32339103	T	intronic	0.010982	NRG1	5.887	1.449	3.046	8.727	5.453e-05	-	-
8:56429934:G:A	rs144925684	8	56429934	A	intronic	0.002995	XKR4	4.602	1.124	2.4	6.804	4.74e-05	-	-
9:549672:C:T	rs62531493	9	549672	T	intronic,non-coding intronic	0.029752	KANK1	3.543	0.9028	1.774	5.312	9.614e-05	-	-
9:555938:G:A	rs148046378	9	555938	A	non-coding intronic,intronic	0.014177	KANK1	5.577	1.354	2.923	8.23	4.297e-05	-	-
9:78645732:G:C	rs17776207	9	78645732	C	intronic	0.170927	PCSK5	-1.314	0.312	-1.925	-0.7023	2.897e-05	PCSK5	Peripheral blood (0.000035)
9:91613643:C:G	rs58235552	9	91613643	G	5utr,intronic	0.071086	S1PR3	2.685	0.6388	1.432	3.937	3.01e-05	-	-
9:91616843:G:A	rs34075341	9	91616843	A	coding nonsyn	0.029553	S1PR3	2.802	0.6574	1.513	4.09	2.328e-05	-	-
9:91617520:C:T	rs117135373	9	91617520	T	3utr	0.021166	S1PR3	2.81	0.6622	1.513	4.108	2.514e-05	-	-
11:6646335:C:A	rs72911018	11	6646335	A	intronic	0.003195	DCHS1	6.751	1.576	3.661	9.841	2.126e-05	-	-
11:131664490:C:T	rs74925794	11	131664490	T	intronic	0.040336	NTM	2.394	0.5977	1.223	3.566	6.875e-05	-	-
12:16552903:A:G	rs143001505	12	16552903	G	non-coding intronic	0.004992	MGST1	4.155	1.034	2.129	6.181	6.525e-05	-	-
12:56322181:C:G	rs772473	12	56322181	C	5upstream,intronic	0.151558	WIBG	-1.458	0.3582	-2.16	-0.7563	5.246e-05	DGKA	Brain - Cerebellar hemisphere (0.0000025), Brain - Nucleus accumbens (Basal ganglia) (0.000011)
12:56325419:T:C	rs772700	12	56325419	T	intronic	0.153954	WIBG	-1.458	0.3582	-2.16	-0.7563	5.246e-05	DGKA, SDR9C7, GLS2, LARP4	Brain - Cerebellar hemisphere (0.0000013), Brain - Nucleus accumbens (Basal ganglia) (0.0000075), Brain - Cerebellum (0.000097), Brain - Cerebellum (0.00057), Brain - Cerebellum (0.0069), Brain - Parietal lobe (0.0087)
12:56328699:T:C	rs7308505	12	56328699	T	non-coding intronic,3downstream,intronic,5upstream	0.152157	DGKA	-1.458	0.3582	-2.16	-0.7563	5.246e-05	DGKA, SDR9C7, GLS2, LARP4	Brain - Cerebellar hemisphere (0.0000025), Brain - Nucleus accumbens (Basal ganglia) (0.000011), Brain - Cerebellum (0.00087), Brain - Cerebellum (0.0079), Brain - Parietal lobe (0.0096)
12:56330572:G:A	rs7297871	12	56330572	G	5upstream,coding *nonsyn,non-coding,non-coding intronic,3downstream,intronic	0.270767	DGKA	-1.444	0.3599	-2.149	-0.7387	6.695e-05	DGKA, SDR9C7, GLS2, LARP4	Brain - Cerebellar hemisphere (5.7e-7), Brain - Cerebellum (0.0000048), Brain - Nucleus accumbens (Basal ganglia) (0.00003), Brain - Cerebellum (0.00082), Brain - Cerebellum (0.0079), Brain - Parietal lobe (0.0092)
13:66917449:T:C	rs117193905	13	66917449	C	intronic	0.009784	PCDH9	3.001	0.7532	1.525	4.477	7.523e-05	-	-
13:66930815:A:T	rs9599106	13	66930815	T	intronic	0.009784	PCDH9	3.001	0.7532	1.525	4.477	7.523e-05	-	-
13:66960353:T:C	rs9592463	13	66960353	C	intronic	0.009585	PCDH9	3.092	0.7593	1.604	4.58	5.226e-05	-	-
13:66980121:T:A	rs9599110	13	66980121	A	intronic	0.013578	PCDH9	2.862	0.7034	1.483	4.241	5.313e-05	-	-
13:67778916:A:T	rs12864990	13	67778916	T	intronic	0.072684	PCDH9	1.692	0.4144	0.8798	2.504	5e-05	-	-
13:67785127:T:C	rs71427641	13	67785127	C	intronic	0.072284	PCDH9	1.692	0.4144	0.8798	2.504	5e-05	-	-
13:67786831:G:A	rs71427642	13	67786831	A	intronic	0.072284	PCDH9	1.692	0.4144	0.8798	2.504	5e-05	-	-
13:67794267:C:T	rs34849991	13	67794267	T	intronic	0.072085	PCDH9	1.692	0.4144	0.8798	2.504	5e-05	-	-
13:67804205:A:G	rs41283954	13	67804205	G	5utr,5upstream	0.062899	PCDH9	1.764	0.4211	0.9386	2.589	3.193e-05	-	-
13:76412216:A:C	rs41308560	13	76412216	C	5upstream,non-coding intronic,intronic	0.007987	LMO7	5.126	1.187	2.8	7.452	1.805e-05	-	-
14:64699358:C:T	rs944459	14	64699358	T	intronic,3utr,3downstream	0.072484	ESR2	22.9	5.168	12.77	33.03	1.1e-05	-	-
14:65247117:G:T	rs55676890	14	65247117	T	intronic	0.180911	SPTB	2.098	0.5126	1.093	3.103	4.788e-05	-	-
14:65247327:C:T	rs55705069	14	65247327	T	intronic	0.172524	SPTB	2.098	0.5126	1.093	3.103	4.788e-05	-	-
15:60915071:C:A	rs28495008	15	60915071	A	non-coding intronic	0.05611	RP11-219B17.1	8.143	1.839	4.538	11.75	1.117e-05	-	-
15:86217331:T:C	rs187806291	15	86217331	C	non-coding intronic,intronic	0.004593	AKAP13	6.844	1.571	3.765	9.923	1.534e-05	-	-
18:8227081:T:C	rs79292846	18	8227081	C	intronic,non-coding intronic	0.017372	PTPRM	2.773	0.6512	1.497	4.049	2.361e-05	-	-

## Sheet: Table6
Genetic association results of the ImmuneSet with psychosis in GWAS1.
SNP	rsID	CHR	BP	A1	Type	Ref_MAF	GENE	BETA	SE	L95	U95	P	eQTL_gene	eQTL_tissue		Top SNP
2:55262665:G:A	rs112385251	2	55262665	A	intronic	0.019968	RTN4	0.1659	0.4399	0.07003	0.3928	4.43e-05	CCDC88A, CFAP36	Brain - Cerebellar hemisphere (0.0000019), Brain - Cerebellum (0.0000044), Brain - Cerebellum (0.000023)		Top SNP for the gene
3:68532270:A:G	rs13095210	3	68532270	G	intronic	0.33726	FAM19A1	0.6233	0.1206	0.4921	0.7895	8.87e-05	-	-
3:118821905:C:T	rs2573194	3	118821905	T	non-coding intronic,intronic	0.19369	IGSF11	1.762	0.1436	1.329	2.334	8.05e-05	POMGNT1	Cells - Macrophages (0.0000027)
3:139665022:A:G	rs1834500	3	139665022	A	non-coding intronic,intronic	0.113019	CLSTN2	0.3114	0.2772	0.1809	0.5361	2.56e-05	-	-
3:139670763:T:A	rs1125686	3	139670763	T	non-coding intronic,intronic	0.11262	CLSTN2	0.324	0.269	0.1912	0.549	2.81e-05	-	-
3:139680323:A:G	rs1834499	3	139680323	A	non-coding intronic,intronic	0.106829	CLSTN2	0.324	0.269	0.1912	0.549	2.81e-05	-	-
3:139687704:G:T	rs7649717	3	139687704	G	non-coding intronic,intronic	0.108027	CLSTN2	0.3231	0.2702	0.1903	0.5487	2.9e-05	-	-
3:139693440:A:G	rs1834498	3	139693440	A	intronic,non-coding intronic	0.108626	CLSTN2	0.3123	0.2702	0.1839	0.5304	1.66e-05	-	-
3:139695852:C:T	rs1426043	3	139695852	T	non-coding intronic,intronic	0.128395	CLSTN2	0.3192	0.2695	0.1882	0.5413	2.26e-05	-	-
3:139724974:T:C	rs72981821	3	139724974	C	non-coding intronic,intronic	0.028554	CLSTN2	0.3181	0.2738	0.186	0.544	2.87e-05	-	-
3:139726715:G:C	rs72981824	3	139726715	C	non-coding intronic,intronic	0.026558	CLSTN2	0.3181	0.2738	0.186	0.544	2.87e-05	-	-
3:139727085:G:C	rs78181827	3	139727085	C	non-coding intronic,intronic	0.01897	CLSTN2	0.3181	0.2738	0.186	0.544	2.87e-05	-	-
3:139732362:G:T	rs78183510	3	139732362	T	non-coding intronic,intronic	0.021166	CLSTN2	0.3387	0.2632	0.2022	0.5674	3.9e-05	-	-
3:139738143:A:G	rs78921771	3	139738143	G	non-coding intronic,intronic	0.021166	CLSTN2	0.3593	0.2596	0.216	0.5977	8.08e-05	-	-
3:139740644:T:A	rs74430705	3	139740644	A	non-coding intronic,intronic	0.021965	CLSTN2	0.3387	0.2632	0.2022	0.5674	3.9e-05	-	-
3:139743376:G:A	rs115817278	3	139743376	A	non-coding intronic,intronic	0.021166	CLSTN2	0.3623	0.2571	0.2189	0.5996	7.83e-05	-	-
5:142799300:G:A	rs12515985	5	142799300	A	intronic,non-coding intronic	0.188099	NR3C1	1.914	0.1629	1.391	2.634	6.77e-05	-	-
7:14280484:C:T	rs73067886	7	14280484	T	non-coding intronic,intronic	0.108027	DGKB	2.779	0.242	1.729	4.465	2.41e-05	-	-
8:56339241:G:C	rs16921802	8	56339241	C	intronic	0.1248	XKR4	10.29	0.5956	3.201	33.06	9.09e-05	-	-
8:56339943:A:T	rs6987484	8	56339943	T	intronic	0.123802	XKR4	10.29	0.5956	3.201	33.06	9.09e-05	-	-
8:56340016:C:T	rs7006066	8	56340016	T	intronic	0.105831	XKR4	10.29	0.5956	3.201	33.06	9.09e-05	-	-
8:56340375:T:C	rs80131947	8	56340375	C	intronic	0.105831	XKR4	10.29	0.5956	3.201	33.06	9.09e-05	-	-
10:84720579:A:G	rs4933862	10	84720579	G	intronic	0.463259	NRG3	1.665	0.1279	1.296	2.139	6.75e-05	-	-
10:84723984:G:A	rs4362091	10	84723984	A	intronic	0.435104	NRG3	1.67	0.128	1.3	2.147	6.14e-05	-	-
10:84724782:T:C	rs10787519	10	84724782	C	intronic	0.462859	NRG3	1.67	0.128	1.3	2.147	6.14e-05	-	-
10:84727366:C:T	rs10787520	10	84727366	T	intronic	0.462061	NRG3	1.67	0.128	1.3	2.147	6.14e-05	-	-
10:84730574:A:G	rs10885542	10	84730574	G	intronic	0.462061	NRG3	1.67	0.128	1.3	2.147	6.14e-05	-	-
10:84735241:T:C	rs7092994	10	84735241	C	intronic	0.46266	NRG3	1.67	0.128	1.3	2.147	6.14e-05	-	-
10:84742734:G:A	rs4933863	10	84742734	A	intronic	0.432109	NRG3	1.67	0.128	1.3	2.147	6.14e-05	-	-
10:84743037:C:T	rs4933278	10	84743037	T	intronic	0.435503	NRG3	1.67	0.128	1.3	2.147	6.14e-05	-	-
10:84745256:C:T	rs2295933	10	84745256	T	coding syn,3utr	0.469649	NRG3	1.67	0.128	1.3	2.147	6.14e-05	-	-
10:84745987:C:A	rs1923547	10	84745987	A	3downstream,3utr	0.445487	NRG3	1.67	0.128	1.3	2.147	6.14e-05	-	-
10:127939136:T:G	rs4962531	10	127939136	G	intronic	0.375599	ADAM12	0.6237	0.121	0.4921	0.7907	9.56e-05	-	-
11:98897805:C:A	rs7948049	11	98897805	A	non-coding intronic,intronic	0.385383	CNTN5	0.6121	0.1238	0.4802	0.7802	7.34e-05	-	-
16:83661570:G:C	rs62040227	16	83661570	C	intronic	0.021566	CDH13	3.542	0.3169	1.903	6.592	6.6e-05	SLC39A6	Cells - Macrophages (0.0000091)
18:59103006:T:C	rs9958456	18	59103006	C	intronic	0.17472	CDH20	0.489	0.1813	0.3427	0.6976	7.95e-05	PIGN, MALT1	Brain - Parietal lobe (0.003), Brain - Parietal lobe (0.0064)
21:41937830:G:A	rs459374	21	41937830	A	intronic	0.192492	DSCAM	1.957	0.15	1.459	2.626	7.61e-06	HMGN1	Brain - Parietal lobe (0.0024)
21:41940000:T:C	rs465364	21	41940000	C	intronic	0.340855	DSCAM	1.778	0.1399	1.351	2.339	3.91e-05	-	-
21:41945406:T:G	rs388806	21	41945406	T	intronic	0.198482	DSCAM	1.938	0.1499	1.445	2.6	1.01e-05	-	-
21:41949690:A:G	rs462992	21	41949690	A	intronic	0.277356	DSCAM	1.79	0.1403	1.359	2.356	3.35e-05	-	-
21:41950682:G:A	rs461601	21	41950682	A	intronic	0.210663	DSCAM	1.938	0.1499	1.445	2.6	1.01e-05	-	-
21:41952206:T:G	rs465916	21	41952206	G	intronic	0.282348	DSCAM	1.779	0.1414	1.349	2.348	4.6e-05	-	-
21:41952585:T:C	rs463621	21	41952585	C	intronic	0.255591	DSCAM	1.789	0.142	1.354	2.363	4.2e-05	-	-
21:41952633:C:T	rs464299	21	41952633	T	intronic	0.247005	DSCAM	1.789	0.142	1.354	2.363	4.2e-05	HMGN1	Brain - Parietal lobe (0.0024)
21:41960150:T:C	rs467253	21	41960150	T	intronic	0.16873	DSCAM	1.948	0.1522	1.445	2.625	1.19e-05	HMGN1	Brain - Parietal lobe (0.0042)

## Sheet: Table7
Genetic association results of the ImmuneSet with alcohol dependence in GWAS1.
SNP	rsID	CHR	BP	A1	Type	Ref_MAF	GENE	BETA	SE	L95	U95	P	eQTL_gene	eQTL_tissue		Top SNP
2:206605892:T:C	rs11689420	2	206605892	C	non-coding intronic,intronic	0.41234	NRP2	0.5346	0.1517	0.3971	0.7198	3.68e-05	-	-		Top SNP for the gene
4:83608892:A:G	rs7671867	4	83608892	A	intronic	0.046526	SCD5	2.369	0.2192	1.541	3.64	8.36e-05	SCD5, TMEM150C	Peripheral blood (0.00034), Spleen (0.0000013)
4:83609228:A:G	rs6829742	4	83609228	A	intronic	0.046526	SCD5	2.369	0.2192	1.541	3.64	8.36e-05	SCD5, TMEM150C	Peripheral blood (0.00036), Spleen (0.0000013)
4:83609867:G:A	rs6535380	4	83609867	G	intronic	0.029153	SCD5	2.369	0.2192	1.541	3.64	8.36e-05	SCD5, TMEM150C	Peripheral blood (0.00037), Spleen (0.0000023)
4:83610429:A:G	rs7684141	4	83610429	A	intronic	0.045927	SCD5	2.369	0.2192	1.541	3.64	8.36e-05	SCD5, TMEM150C	Peripheral blood (0.0003), Spleen (0.0000013)
4:83614086:A:C	rs1876217	4	83614086	A	3downstream,intronic	0.028554	SCD5	2.369	0.2192	1.541	3.64	8.36e-05	SCD5, TMEM150C	Peripheral blood (0.0003), Spleen (0.0000023)
4:83614784:A:G	rs13141958	4	83614784	A	3downstream,intronic	0.028754	SCD5	2.425	0.2216	1.57	3.744	6.44e-05	SCD5, TMEM150C	Peripheral blood (0.000045), Spleen (0.0000023)
4:83615050:T:C	rs13148104	4	83615050	T	intronic,3downstream	0.063099	SCD5	2.425	0.2216	1.57	3.744	6.44e-05	TMEM150C	Spleen (0.000051)
4:83616809:A:G	rs9997736	4	83616809	A	intronic	0.028554	SCD5	2.543	0.2275	1.628	3.972	4.07e-05	SCD5, TMEM150C	Peripheral blood (0.0006), Spleen (8.6e-7)
4:83620568:C:T	rs6849343	4	83620568	C	intronic	0.029353	SCD5	2.543	0.2275	1.628	3.972	4.07e-05	TMEM150C	Spleen (8.6e-7)
4:83622752:A:G	rs10016771	4	83622752	A	intronic	0.03734	SCD5	2.543	0.2275	1.628	3.972	4.07e-05	SCD5, TMEM150C	Peripheral blood (0.00055), Spleen (8.6e-7)
4:83625201:G:T	rs1354749	4	83625201	G	intronic	0.029353	SCD5	2.543	0.2275	1.628	3.972	4.07e-05	SCD5, TMEM150C	Peripheral blood (0.00045), Brain - Cortex (0.00089), Spleen (8.6e-7)
4:83625827:C:T	rs1039666	4	83625827	C	intronic	0.029353	SCD5	2.543	0.2275	1.628	3.972	4.07e-05	TMEM150C	Spleen (8.6e-7)
4:83626674:G:A	rs6853042	4	83626674	G	intronic	0.029553	SCD5	2.543	0.2275	1.628	3.972	4.07e-05	SCD5, TMEM150C	Peripheral blood (0.0006), Spleen (8.6e-7)
4:83629897:T:C	rs7698751	4	83629897	T	intronic	0.029553	SCD5	2.61	0.224	1.683	4.049	1.84e-05	SCD5, TMEM150C	Peripheral blood (0.00062), Spleen (8.6e-7)
4:83630186:C:T	rs4693492	4	83630186	C	intronic	0.028954	SCD5	2.61	0.224	1.683	4.049	1.84e-05	TMEM150C	Spleen (8.6e-7)
4:87513053:T:C	rs72665770	4	87513053	C	non-coding intronic,intronic	0.014776	MAPK10	3.058	0.2865	1.744	5.361	9.53e-05	-	-
6:73008061:G:A	rs141871200	6	73008061	A	non-coding intronic,intronic	0.004992	RIMS1	7.001	0.4975	2.64	18.56	9.17e-05	-	-
9:36223801:C:T	rs28576111	9	36223801	T	intronic	0.405551	CLTA	1.79	0.1485	1.338	2.394	8.84e-05	-	-
10:84387506:C:T	rs76260589	10	84387506	T	intronic	0.035343	NRG3	3.27	0.3026	1.807	5.917	9.05e-05	SSPN	Cells - Macrophages (0.0000046)
11:12434577:G:C	rs11022345	11	12434577	C	non-coding intronic,intronic	0.36242	PARVA	1.763	0.144	1.329	2.338	8.27e-05	-	-
11:12434774:G:A	rs10831812	11	12434774	A	non-coding intronic,intronic	0.319289	PARVA	1.833	0.1453	1.379	2.437	3.03e-05	-	-
11:12435603:G:A	rs4375421	11	12435603	A	intronic,non-coding intronic	0.211062	PARVA	1.825	0.1473	1.367	2.435	4.45e-05	SPON1, MICALCL	Brain - Parietal lobe (0.00065), Peripheral blood (0.000046)
11:47389638:C:T	rs34937994	11	47389638	T	intronic	0.234026	SPI1	0.5331	0.1595	0.3899	0.7287	8.03e-05	ARHGAP1, RP11-750H9.5, FAM180B, MYBPC3, SPI1, ACP2, PTPRJ	Brain - Amygdala (0.000018), Brain - Cerebellar hemisphere (3e-9), Brain - Cerebellum (0.0000016), Brain - Cerebellum (0.0001), Cells - Monocytes (1.4e-8), Cells - Monocytes (9.5e-14), Whole blood (0.0001), Cells - Monocytes (0.0007), Whole blood (0.00057)
13:42649220:A:T	rs7990452	13	42649220	A	intronic	0.413738	DGKH	1.821	0.1525	1.35	2.455	8.58e-05	-	-
13:42649234:A:G	rs9532987	13	42649234	A	intronic	0.413738	DGKH	1.821	0.1525	1.35	2.455	8.58e-05	-	-
13:42649810:G:T	rs9532989	13	42649810	G	intronic	0.413538	DGKH	1.821	0.1525	1.35	2.455	8.58e-05	FREM2, SLC25A15	Brain - Parietal lobe (0.0024), Brain - Cerebellum (0.0056), Brain - Parietal lobe (0.006)
13:42650094:G:C	rs4142112	13	42650094	G	intronic	0.413738	DGKH	1.821	0.1525	1.35	2.455	8.58e-05	-	-
13:42651460:A:T	rs942896	13	42651460	A	intronic	0.413938	DGKH	1.821	0.1525	1.35	2.455	8.58e-05	-	-

## Sheet: Table8
Genetic association results of the ImmuneSet with substance abuse in GWAS1.
SNP	rsID	CHR	BP	A1	Type	Ref_MAF	GENE	BETA	SE	L95	U95	P	eQTL_gene	eQTL_tissue		Top SNP
2:51016137:T:C	rs78654040	2	51016137	C	intronic	0.034744	NRXN1	2.298	0.2132	1.513	3.49	9.49e-05	-	-		Top SNP for the gene
3:76258123:T:C	rs34154506	3	76258123	C	intronic	0.260383	ROBO2	1.758	0.1448	1.323	2.335	9.86e-05	RPL23AP49	Thyroid (0.000086)
6:647953:C:T	rs11963095	6	647953	T	intronic	0.060304	EXOC2	4.171	0.3537	2.085	8.342	5.41e-05	ST14	Cells - Macrophages (0.0000028)
6:648012:G:A	rs115326548	6	648012	A	intronic	0.020767	EXOC2	4.288	0.3554	2.137	8.606	4.2e-05	-	-
6:648952:A:T	rs116267022	6	648952	T	intronic	0.022364	EXOC2	4.171	0.3537	2.085	8.342	5.41e-05	ST14	Cells - Macrophages (0.0000027)
6:650291:C:T	rs116822493	6	650291	T	intronic	0.01238	EXOC2	4.366	0.3562	2.172	8.776	3.52e-05	ST14	Cells - Macrophages (0.0000026)
6:651912:C:T	rs142323938	6	651912	T	intronic	0.058307	EXOC2	4.541	0.3503	2.286	9.022	1.56e-05	ST14	Cells - Macrophages (0.0000084)
6:661287:A:G	rs137948301	6	661287	G	intronic	0.00639	EXOC2	4.874	0.3729	2.347	10.12	2.16e-05	-	-
6:662219:C:T	rs146543401	6	662219	T	intronic	0.015176	EXOC2	4.252	0.3545	2.123	8.518	4.44e-05	ST14	Cells - Macrophages (0.0000026)
6:664399:T:C	rs114831578	6	664399	C	intronic	0.043131	EXOC2	4.252	0.3545	2.123	8.518	4.44e-05	ST14	Cells - Macrophages (0.000003)
6:665667:A:C	rs116603961	6	665667	C	intronic	0.042732	EXOC2	4.252	0.3545	2.123	8.518	4.44e-05	ST14	Cells - Macrophages (0.000003)
6:667546:G:C	rs6906243	6	667546	C	intronic	0.055911	EXOC2	4.252	0.3545	2.123	8.518	4.44e-05	-	-
6:670182:C:A	rs116645978	6	670182	A	intronic	0.047125	EXOC2	4.252	0.3545	2.123	8.518	4.44e-05	ST14	Cells - Macrophages (0.0000045)
6:670257:C:T	rs114023758	6	670257	T	intronic	0.043131	EXOC2	4.252	0.3545	2.123	8.518	4.44e-05	ST14	Cells - Macrophages (0.0000045)
6:672279:C:G	rs78721607	6	672279	G	intronic	0.043131	EXOC2	4.252	0.3545	2.123	8.518	4.44e-05	ST14	Cells - Macrophages (0.0000062)
6:673356:C:A	rs114227495	6	673356	A	intronic	0.04373	EXOC2	4.252	0.3545	2.123	8.518	4.44e-05	ST14	Cells - Macrophages (0.0000064)
6:673630:G:A	rs77052367	6	673630	A	intronic	0.047125	EXOC2	4.252	0.3545	2.123	8.518	4.44e-05	ST14	Cells - Macrophages (0.0000064)
6:679102:C:T	rs11970725	6	679102	T	3downstream,intronic	0.047724	EXOC2	4.252	0.3545	2.123	8.518	4.44e-05	-	-
6:679144:T:C	rs11962447	6	679144	C	non-coding,intronic	0.04373	EXOC2	4.252	0.3545	2.123	8.518	4.44e-05	-	-
6:680937:G:A	rs79482848	6	680937	A	non-coding intronic,intronic	0.047724	EXOC2	4.252	0.3545	2.123	8.518	4.44e-05	-	-
6:687550:C:A	rs76617600	6	687550	A	non-coding intronic,intronic	0.04353	EXOC2	4.252	0.3545	2.123	8.518	4.44e-05	-	-
6:690230:C:T	rs75674497	6	690230	T	non-coding intronic,intronic	0.047923	EXOC2	4.252	0.3545	2.123	8.518	4.44e-05	-	-
6:690660:G:A	rs116618234	6	690660	A	non-coding intronic,intronic	0.04373	EXOC2	4.252	0.3545	2.123	8.518	4.44e-05	-	-
6:26371364:C:T	rs7750384	6	26371364	T	non-coding intronic,intronic,5upstream,3downstream	0.087061	BTN3A2	2.322	0.2131	1.53	3.526	7.67e-05	HIST1H2BD, BTN3A2, HIST1H2BK	Cells - Monocytes (0.000088), Cells - Monocytes (4.4e-7), Brain - Cerebellar hemisphere (0.000072), Brain - Caudate (Basal ganglia) (0.000089), Whole blood (0.000069)
6:26371901:T:C	rs72841519	6	26371901	C	3downstream,non-coding intronic,5upstream,intronic	0.087061	BTN3A2	2.322	0.2131	1.53	3.526	7.67e-05	HIST1H2BD, BTN3A2, HIST1H2BK	Cells - Monocytes (0.000088), Cells - Monocytes (4.4e-7),Brain - Cerebellar hemisphere (0.000072), Brain - Caudate (Basal ganglia) (0.000089), Whole blood (0.000069)
6:114490281:T:A	rs9320481	6	114490281	T	non-coding intronic	0.440495	RP3-399L15.3	1.766	0.1436	1.333	2.34	7.5e-05	RWDD1, ENY2	Brain - Parietal lobe (0.00082), Cells - Macrophages (0.0000067)
6:114553557:G:C	rs9372391	6	114553557	C	non-coding intronic	0.464856	RP3-399L15.3	1.833	0.1453	1.378	2.437	3.07e-05	ENY2	Cells - Macrophages (0.0000074)
7:30494308:G:A	rs56271862	7	30494308	A	3downstream,intronic	0.030751	NOD1	3.468	0.2733	2.029	5.924	5.37e-06	AC005154.6	Whole blood (2.7e-12), Thyroid (9.9e-8), Spleen (2e-7), Cells - Lymphoblastoid cell lines (0.0000063)
7:30513209:G:A	rs2970503	7	30513209	A	intronic	0.092452	NOD1	2.466	0.2311	1.567	3.878	9.44e-05	COL23A1, AC005154.6	Cells - Macrophages (0.0000035), Whole blood (2.2e-8)
7:30514441:A:G	rs6963954	7	30514441	G	intronic	0.085863	NOD1	2.466	0.2311	1.567	3.878	9.44e-05	COL23A1, AC005154.6	Cells - Macrophages (0.0000035), Whole blood (1.2e-8)
7:30515812:A:G	rs17770244	7	30515812	G	intronic	0.059705	NOD1	2.466	0.2311	1.567	3.878	9.44e-05	COL23A1, TIAL1, AC005154.6	Cells - Macrophages (0.0000035), Cells - Macrophages (0.0000091), Whole blood (3.8e-9)
7:30517183:C:G	rs77664104	7	30517183	G	intronic	0.044728	NOD1	3.468	0.2733	2.029	5.924	5.37e-06	TIAL1	Cells - Macrophages (0.0000061)
8:32010945:A:G	rs6990973	8	32010945	G	intronic	0.089058	NRG1	3.887	0.3254	2.054	7.355	3.02e-05	-	-
8:32014508:C:T	rs79853417	8	32014508	T	intronic	0.08766	NRG1	3.801	0.3253	2.009	7.19	4.04e-05	-	-
8:56200001:A:T	rs10089565	8	56200001	T	intronic	0.141174	XKR4	4.248	0.3235	2.253	8.008	7.77e-06	-	-
8:56201060:T:C	rs10096742	8	56201060	C	intronic	0.141174	XKR4	4.248	0.3235	2.253	8.008	7.77e-06	-	-
8:56207605:A:G	rs16921565	8	56207605	G	intronic	0.14397	XKR4	4.079	0.3196	2.18	7.631	1.09e-05	-	-
8:56212348:G:A	rs4738054	8	56212348	A	intronic	0.140176	XKR4	4.079	0.3196	2.18	7.631	1.09e-05	-	-
8:56220350:A:G	rs4737297	8	56220350	G	intronic	0.135383	XKR4	4.166	0.3215	2.218	7.822	9.07e-06	-	-
8:56220546:A:G	rs4738068	8	56220546	G	intronic	0.13758	XKR4	4.079	0.3196	2.18	7.631	1.09e-05	-	-
8:56226434:C:T	rs10108706	8	56226434	T	intronic	0.13758	XKR4	4.079	0.3196	2.18	7.631	1.09e-05	-	-
8:56232500:G:T	rs6996609	8	56232500	T	intronic	0.133786	XKR4	4.079	0.3196	2.18	7.631	1.09e-05	-	-
8:81006094:T:C	rs74331331	8	81006094	C	non-coding intronic,intronic	0.069888	TPD52	5.778	0.372	2.787	11.98	2.42e-06	-	-
8:81009037:C:A	rs79749005	8	81009037	A	non-coding intronic,intronic	0.018171	TPD52	5.578	0.388	2.607	11.93	9.43e-06	-	-
8:81012322:C:T	rs4740101	8	81012322	T	non-coding intronic,intronic	0.070887	TPD52	5.778	0.372	2.787	11.98	2.42e-06	-	-
8:81013596:T:C	rs142387384	8	81013596	C	non-coding intronic,intronic	0.066893	TPD52	5.778	0.372	2.787	11.98	2.42e-06	-	-
8:81017668:C:T	rs4740105	8	81017668	T	non-coding intronic,intronic	0.077676	TPD52	6.294	0.3705	3.045	13.01	6.85e-07	-	-
8:81021965:G:C	rs12545071	8	81021965	C	non-coding intronic,intronic	0.078075	TPD52	6.294	0.3705	3.045	13.01	6.85e-07	-	-
8:81040453:T:C	rs77290663	8	81040453	C	non-coding intronic,intronic	0.073682	TPD52	5.732	0.365	2.803	11.72	1.72e-06	-	-
8:81053736:C:T	rs7835273	8	81053736	T	non-coding intronic,intronic	0.144369	TPD52	5.53	0.3612	2.724	11.23	2.2e-06	TPD52	Whole blood (0.0000019)
8:81058819:T:C	rs7828135	8	81058819	C	non-coding intronic,intronic	0.144369	TPD52	5.824	0.3667	2.839	11.95	1.55e-06	TPD52	Whole blood (0.000004)
8:81059454:G:C	rs7814474	8	81059454	C	non-coding intronic,intronic	0.11262	TPD52	6.696	0.3768	3.199	14.01	4.51e-07	TPD52	Whole blood (0.0000085)
10:1763811:T:C	rs7920485	10	1763811	C	intronic	0.098443	ADARB2	3.131	0.2852	1.791	5.476	6.25e-05	CABYR	Cells - Macrophages (6.3e-7)
10:1763825:G:A	rs7900140	10	1763825	A	intronic	0.11262	ADARB2	3.118	0.2849	1.784	5.45	6.54e-05	CABYR	Cells - Macrophages (6.3e-7)
10:6488790:C:T	rs673964	10	6488790	T	intronic	0.175719	PRKCQ	1.81	0.1472	1.357	2.416	5.52e-05	PRKCQ, PLCD3, CALML5	Blood (0.00055), Brain - Parietal lobe (0.000001), Brain - Parietal lobe (0.001)
10:6490221:A:G	rs670804	10	6490221	G	intronic	0.180112	PRKCQ	1.798	0.1467	1.349	2.397	6.38e-05	PRKCQ, PLCD3, CALML5	Blood (0.00055), Brain - Parietal lobe (0.000001), Brain - Parietal lobe (0.00096)
10:6490587:T:G	rs594841	10	6490587	G	intronic	0.180112	PRKCQ	1.798	0.1467	1.349	2.397	6.38e-05	-	-
10:6496922:T:A	rs681803	10	6496922	A	intronic	0.201478	PRKCQ	1.8	0.1466	1.351	2.4	6.07e-05	-	-
10:6497422:T:C	rs586457	10	6497422	C	intronic	0.201278	PRKCQ	1.8	0.1466	1.351	2.4	6.07e-05	PRKCQ, CALML5, PLCD3	Blood (0.00071), Brain - Parietal lobe (0.00087), Brain - Parietal lobe (9.2e-7)
10:73165658:G:C	rs7084811	10	73165658	C	intronic	0.395367	CDH23	1.782	0.1476	1.335	2.38	8.98e-05	-	-
10:73165811:C:T	rs946873	10	73165811	T	intronic	0.392572	CDH23	1.782	0.1476	1.335	2.38	8.98e-05	-	-
10:73166050:C:T	rs7088571	10	73166050	T	intronic	0.303315	CDH23	1.805	0.1475	1.352	2.41	6.24e-05	-	-
10:95966966:C:T	rs71480894	10	95966966	T	intronic	0.005791	PLCE1	4.109	0.3217	2.187	7.719	1.12e-05	-	-
13:67529078:G:T	rs142755265	13	67529078	T	intronic	0.032548	PCDH9	3.95	0.3495	1.991	7.836	8.49e-05	-	-
18:8264254:T:C	rs72913124	18	8264254	C	non-coding intronic,intronic	0.080671	PTPRM	3.969	0.348	2.007	7.85	7.45e-05	-	-
18:8264317:A:G	rs79131205	18	8264317	G	non-coding intronic,intronic	0.080072	PTPRM	3.969	0.348	2.007	7.85	7.45e-05	-	-
18:8271062:G:A	rs59424943	18	8271062	A	3downstream,non-coding intronic,intronic	0.071685	PTPRM	3.969	0.348	2.007	7.85	7.45e-05	-	-
18:8274270:G:T	rs7505323	18	8274270	T	non-coding intronic,intronic	0.072883	PTPRM	4.171	0.3406	2.14	8.133	2.75e-05	-	-
18:8275059:G:A	rs72913135	18	8275059	A	non-coding intronic,intronic	0.070288	PTPRM	4.171	0.3406	2.14	8.133	2.75e-05	-	-
18:8275300:G:A	rs61504738	18	8275300	A	non-coding intronic,intronic	0.070288	PTPRM	4.171	0.3406	2.14	8.133	2.75e-05	-	-
18:8279204:G:A	rs72913144	18	8279204	A	non-coding intronic,intronic	0.046526	PTPRM	3.862	0.3447	1.965	7.59	8.86e-05	-	-
20:9594881:T:C	rs7272361	20	9594881	C	intronic	0.02476	PAK7	2.922	0.259	1.759	4.853	3.48e-05	-	-
20:9595123:G:T	rs219853	20	9595123	T	intronic	0.4377	PAK7	0.5428	0.1523	0.4027	0.7316	6.02e-05	-	-
20:9595982:C:T	rs219859	20	9595982	T	intronic	0.437101	PAK7	0.5538	0.1515	0.4115	0.7452	9.55e-05	-	-
20:9596537:G:T	rs219860	20	9596537	T	intronic	0.448283	PAK7	0.5428	0.1523	0.4027	0.7316	6.02e-05	-	-
20:9604405:A:T	rs6140986	20	9604405	T	intronic	0.480831	PAK7	1.781	0.1467	1.336	2.374	8.35e-05	TIGD6	Cells - Macrophages (0.0000095)
21:22657761:C:T	rs2826765	21	22657761	T	intronic,non-coding intronic	0.213458	NCAM2	0.4249	0.2177	0.2773	0.651	8.43e-05	-	-
21:22768968:T:C	rs232441	21	22768968	T	intronic	0.107827	NCAM2	0.4174	0.2233	0.2695	0.6466	9.1e-05	-	-

## Sheet: Table9
Genetic association results of the ImmuneSet with suicide ideation in GWAS1.
SNP	rsID	CHR	BP	A1	Type	Ref_MAF	GENE	BETA	SE	L95	U95	P	eQTL_gene	eQTL_tissue		Top SNP
3:24202185:T:G	rs6779859	3	24202185	G	intronic	0.193091	THRB	0.4254	0.2119	0.2808	0.6444	5.49e-05	-	-		Top SNP for the gene
3:25615777:C:T	rs12636182	3	25615777	T	non-coding intronic,intronic	0.166933	RARB	2.174	0.1859	1.511	3.13	2.93e-05	-	-
3:25616252:G:A	rs55801354	3	25616252	A	non-coding intronic,intronic	0.162141	RARB	2.268	0.1874	1.571	3.274	1.25e-05	-	-
3:25617841:C:T	rs3773438	3	25617841	T	non-coding intronic,intronic	0.135184	RARB	2.14	0.1868	1.484	3.087	4.65e-05	-	-
3:25618183:C:A	rs61629289	3	25618183	A	non-coding intronic,intronic	0.280351	RARB	1.996	0.1703	1.429	2.786	4.95e-05	-	-
3:25618230:G:A	rs3821634	3	25618230	A	non-coding intronic,intronic	0.305312	RARB	1.987	0.1698	1.425	2.772	5.26e-05	-	-
3:25619414:T:A	rs6803265	3	25619414	A	non-coding intronic,intronic	0.294129	RARB	2.018	0.1701	1.446	2.816	3.66e-05	-	-
5:21769774:T:C	rs1582960	5	21769774	T	non-coding intronic	0.330871	RP11-804N13.1	1.854	0.1551	1.368	2.512	6.9e-05	-	-
5:21778673:A:G	rs11741494	5	21778673	A	non-coding intronic	0.348642	RP11-804N13.1	1.841	0.155	1.359	2.495	8.16e-05	-	-
5:21779720:A:G	rs1593986	5	21779720	A	non-coding intronic,intronic	0.348442	CDH12	1.841	0.155	1.359	2.495	8.16e-05	-	-
5:21781265:A:G	rs7449260	5	21781265	A	non-coding intronic,intronic	0.365016	CDH12	1.841	0.155	1.359	2.495	8.16e-05	-	-
5:21853462:C:T	rs10060698	5	21853462	T	non-coding intronic,intronic	0.151558	CDH12	2.182	0.2004	1.473	3.232	9.91e-05	-	-
6:15257335:T:C	rs1885673	6	15257335	C	intronic	0.450679	JARID2	0.5756	0.1229	0.4524	0.7323	6.95e-06	-	-
6:15257739:T:C	rs13208655	6	15257739	C	intronic	0.450879	JARID2	0.5756	0.1229	0.4524	0.7323	6.95e-06	-	-
6:15269954:G:C	rs2327882	6	15269954	C	intronic	0.394768	JARID2	0.5496	0.1296	0.4263	0.7086	3.89e-06	-	-
6:15271167:C:G	rs2327883	6	15271167	G	intronic	0.447284	JARID2	0.5766	0.1231	0.453	0.7338	7.65e-06	-	-
6:15271775:C:T	rs7759497	6	15271775	T	intronic	0.394968	JARID2	0.5532	0.1293	0.4293	0.7127	4.67e-06	-	-
6:15272718:T:C	rs9464781	6	15272718	C	intronic	0.395767	JARID2	0.5532	0.1293	0.4293	0.7127	4.67e-06	-	-
6:15273042:C:T	rs752860	6	15273042	T	intronic	0.395367	JARID2	0.5532	0.1293	0.4293	0.7127	4.67e-06	-	-
6:15273862:T:G	rs2004884	6	15273862	G	intronic	0.472244	JARID2	0.5524	0.1291	0.4289	0.7115	4.3e-06	-	-
6:15274363:T:G	rs9464782	6	15274363	G	intronic	0.462859	JARID2	0.5766	0.1231	0.453	0.7338	7.65e-06	-	-
6:15274969:C:T	rs6941986	6	15274969	T	intronic	0.448083	JARID2	0.5766	0.1231	0.453	0.7338	7.65e-06	-	-
6:15275305:A:G	rs6921502	6	15275305	G	intronic	0.448083	JARID2	0.5766	0.1231	0.453	0.7338	7.65e-06	DTNBP1	Peripheral blood (0.00009)
6:15279490:G:A	rs1322753	6	15279490	A	intronic	0.445687	JARID2	0.571	0.124	0.4477	0.7281	6.25e-06	ESR2, DTNBP1	Cells - Monocytes (0.0000046), Peripheral blood (0.000075)
6:15281420:T:C	rs6459404	6	15281420	C	intronic	0.479633	JARID2	0.5701	0.1239	0.4472	0.7268	5.73e-06	JARID2, DTNBP1	Peripheral blood (0.0000011), Peripheral blood (0.0000092)
6:125472679:A:G	rs543306	6	125472679	A	intronic	0.370607	TPD52L1	0.6101	0.1268	0.4758	0.7823	9.81e-05	HDDC2	Cells - Monocytes (5.9e-22), Whole blood (2.3e-15), Thyroid (6.5e-8)
7:34396474:G:A	rs7791227	7	34396474	A	non-coding intronic	0.4998	NPSR1-AS1	1.866	0.1565	1.373	2.536	6.69e-05	-	-
7:34396630:T:C	rs7810092	7	34396630	C	non-coding intronic	0.496006	NPSR1-AS1	1.853	0.156	1.365	2.515	7.74e-05	-	-
7:34399494:G:T	rs1419810	7	34399494	T	non-coding intronic	0.488818	NPSR1-AS1	1.856	0.1557	1.368	2.518	7.11e-05	RP9P	Brain - Cerebellum (0.0024)
7:34414427:A:G	rs2392268	7	34414427	G	non-coding intronic	0.414337	NPSR1-AS1	1.844	0.156	1.359	2.504	8.67e-05	RP9P	Brain - Cerebellum (0.0024)
