# Supplementary material for: Immunogenetics of lithium response and psychiatric phenotypes in patients with bipolar disorder
Source: Transl Psychiatry. 2024 Apr 3;14:174. doi: 10.1038/s41398-024-02865-4 (PMC10991481; doi:10.1038/s41398-024-02865-4)
Supplement: Supplementary file 3 [file 41398_2024_2865_MOESM3_ESM.xlsx]

## Sheet: Table1
Summary of ImmuneSet genes implicated in BP phenotypes in ConLiGen
Gene	Chr	Start	End	# Phenotypes	Associated phenotypes
ALPL	1	21835858	21904905	1	AAO						Prioritized for Li Response
RAP1GAP	1	21922708	21995801	1	AAO						Prioritized for psychiatric phenotypes
PTPRU	1	29563028	29653325	1	Hypomania						Prioritized for overlapping Li response and psychiatric phenotypes
ZFYVE9	1	52608046	52812358	1	Depression						LiResponse: dichotomized (response vs. no response)
PRPF38A	1	52870236	52886511	1	Depression						Continuous.LiResp: Alda A, excluding individuals with Alda B score > 4
ZCCHC11	1	52873954	53019159	1	Depression
PPAP2B/PLPP3	1	56494747	56645301	1	Alda_A
DAB1	1	56994778	58546734	1	Alda_B
VAV3	1	108113782	108507766	1	Hypomania
TNR	1	175284330	175712906	1	AAO
IGFN1	1	201159953	201198080	1	Mania
NFASC	1	204797779	204991950	1	Hypomania
CR1L	1	207818458	207911761	1	Depression
ALK	2	29415640	30144432	2	Depression	Mania
LTBP1	2	33172039	33624576	1	Depression
NRXN1	2	50145643	51259674	3	Depression	Hypomania	Substance
RTN4	2	55199325	55339757	2	Mania	Psychosis
MAP4K4	2	102313312	102511149	1	Hypomania
IL1B	2	113587328	113594480	1	AAO
CNTNAP5	2	124025287	124915287	3	LiResponse	Alda_B	Alda_Total
LRP1B	2	140988992	142889270	2	AAO	Mania
SCN2A	2	166095912	166248818	1	Continuous.LiResp
LRP2	2	169127109	169362685	2	Alda_B	Hypomania
UBE2E3	2	181831975	181941312	1	Hypomania
NRP2	2	206546714	206662857	1	Alcohol
IKZF2	2	213864429	214017151	1	Hypomania
SP100	2	231280657	231408805	1	Hypomania
INPP5D	2	233924677	234116549	1	Hypomania
CNTN6	3	1134260	1445901	1	Mania
WNT7A	3	13816258	13880121	1	Alda_B
THRB	3	24158651	24536773	1	Suicide
RARB	3	25215823	25639423	1	Suicide
FBXL2	3	33318517	33445154	1	Continuous.LiResp
UBP1	3	33429828	33482863	1	Continuous.LiResp
CADPS	3	62384022	62861054	1	Depression
FAM19A1	3	68053359	68594776	1	Psychosis
ROBO2	3	75906695	77649964	3	Alda_Total	Hypomania	Substance
LSAMP	3	115521235	117716095	2	AAO	Hypomania
IGSF11	3	118619404	118864915	1	Psychosis
KALRN	3	123798870	124445172	1	Mania
IFT122	3	129158968	129239198	1	Depression
CLSTN2	3	139654027	140296239	1	Psychosis
CLDN11	3	170136653	170578169	1	Hypomania
FNDC3B	3	171757418	172119455	1	Hypomania
GC	4	71741693	71804041	1	Alda_A
SCD5	4	83550692	83720010	1	Alcohol
MAPK10	4	86936276	87515284	1	Alcohol
GRID2	4	92303622	93810157	2	Alda_B	Alda_Total
BMPR1B	4	95679119	96079599	1	Depression
UNC5C	4	96083655	96470357	1	Depression
BANK1	4	101411286	102074812	5	Alda_A	Alda_B	Alda_Total	Hypomania	Continuous.LiResp
CENPE	4	104026963	104119566	1	Mania
FAT4	4	126237554	126414087	1	Hypomania
RP11-804N13.1	5	21616371	21779631	1	Suicide
CDH12	5	21750673	22853622	2	LiResponse	Suicide
OSMR	5	38845960	38945698	1	Mania
THBS4	5	79287134	79379110	1	Mania
MSH3	5	79950467	80172279	1	Mania
RASGRF2	5	80960672	81230156	1	Alda_B
GPR98/ADGRV1	5	90529344	91164437	1	Alda_Total
SPOCK1	5	136310987	136934068	1	Hypomania
UBE2D2	5	138906016	139008018	1	Hypomania
NDFIP1	5	142108505	142154443	1	Alda_A
NR3C1	5	142657496	142815077	1	Psychosis
GM2A	5	150591711	150650001	1	AAO
EXOC2	6	485133	693117	1	Substance
LY86	6	6588341	6655216	1	Mania
DSP	6	7541575	7586717	2	Alda_Total	Continuous.LiResp
TXNDC5	6	7881483	8026646	1	AAO
RP3-510L9.1	6	11173685	11259332	2	Hypomania	Mania
JARID2	6	15246527	15522252	1	Suicide
BTN3A2	6	26365387	26378546	1	Substance
MDC1	6	30667584	30685666	1	Hypomania
HCG22	6	31021227	31027667	1	Mania
HLA-DMB	6	32934629	32941070	1	Alda_Total
MAPK14	6	35995488	36079013	1	Hypomania
RIMS1	6	72596406	73112845	2	Hypomania	Alcohol
UBE3D	6	83602117	83775560	1	Hypomania
MRAP2	6	84743475	84800600	1	Hypomania
GRIK2	6	101846664	102517958	1	AAO
RP3-399L15.3	6	114290865	114792869	1	Substance
TPD52L1	6	125440195	125585553	1	Suicide
LAMA2	6	129204342	129837714	1	Hypomania
TAB2	6	149539777	149732749	1	Depression
RPS6KA2	6	166409364	166906451	1	LiResponse
SDK1	7	3341080	4308632	1	Hypomania
DGKB	7	14184674	15014402	1	Psychosis
NOD1	7	30464143	30518400	1	Substance
NPSR1-AS1	7	34386124	34911194	2	Depression	Suicide
EPDR1	7	37723446	37991543	1	Hypomania
AMPH	7	38423305	38671167	1	Depression
SMURF1	7	98625061	98741723	1	Hypomania
DOCK4	7	111366166	111846466	1	Hypomania
CADPS2	7	122318425	122886759	1	Alda_A
DGKI	7	137065783	137531838	1	Depression
CNTNAP2	7	146116002	148420998	3	LiResponse	Alda_Total	Mania
PTK2B	8	27168999	27316903	1	Mania
NRG1	8	31496902	32622548	2	Mania	Substance
IKBKB	8	42128820	42189973	1	Hypomania
POLB	8	42195972	42229326	1	Hypomania
XKR4	8	56014949	56454613	4	Depression	Mania	Psychosis	Substance
TOX	8	58805418	59119208	1	LiResponse
TPD52	8	80870571	81143467	1	Substance
STK3	8	99413631	99955055	1	Hypomania
ANGPT1	8	108261721	108510283	1	Depression
DERL1	8	124025404	124054663	1	Hypomania
MTSS1	8	125563031	125740730	1	Hypomania
KANK1	9	470291	746105	1	Mania
NFIB	9	14081843	14398983	2	Alda_B	Continuous.LiResp
CLTA	9	36190853	36304778	2	Hypomania	Alcohol
RP11-613M10.9	9	37588410	38068684	1	Hypomania
SHB	9	37919131	38069210	1	Hypomania
PCSK5	9	78505560	78977255	1	Mania
S1PR3	9	91606362	91619925	1	Mania
WNK2	9	95947198	96082854	1	Hypomania
ADARB2	10	1177318	1737476	2	Alda_B	Substance
PRKCQ	10	6469105	6622263	1	Substance
CUBN	10	16865963	17171830	1	Hypomania
ITGB1	10	33189247	33294720	2	Depression	Hypomania
MARCH8	10	45950035	46090354	1	Hypomania
PCDH15	10	53802771	55627942	2	LiResponse	Hypomania
CTNNA3	10	67672276	69455927	2	Hypomania	Continuous.LiResp
AIFM2	10	70098223	70132934	1	Alda_A
SRGN	10	70847862	70864567	1	Hypomania
CDH23	10	73156691	73575702	1	Substance
NRG3	10	83635070	84746935	2	Alcohol	Psychosis
BMPR1A	10	86756601	86932838	2	Alda_A	Continuous.LiResp
PLCE1	10	95753746	96092580	1	Substance
ENTPD1	10	97471536	97637023	1	Depression
BLNK	10	97951458	98031344	1	Depression
BTRC	10	103113820	103317078	1	Hypomania
NRAP	10	115348475	115423886	1	Depression
GRK5	10	120967101	121215131	2	AAO	Depression
BAG3	10	121410882	121437331	1	AAO
ADAM12	10	127700950	128077024	1	Psychosis
DOCK1	10	128593978	129250781	1	AAO
DCHS1	11	6642556	6677085	1	Mania
PARVA	11	12398732	12552348	1	Alcohol
SPI1	11	47376411	47400127	1	Alcohol
INPPL1	11	71934745	71950149	1	Hypomania
FAT3	11	92352096	92896470	3	LiResponse	Alda_Total	Depression
CNTN5	11	98891683	100229616	1	Psychosis
NTM	11	131240373	132206716	1	Mania
OPCML	11	132284871	133402414	1	Hypomania
MGST1	12	16500076	16762193	1	Mania
VDR	12	47841537	47943048	2	Alda_B	Hypomania
WIBG	12	56295197	56326402	1	Mania
DGKA	12	56321103	56347811	1	Mania
FAM19A2	12	62102040	62672931	1	Hypomania
CHST11	12	104849073	105155792	1	AAO
FBXW8	12	117348761	117468953	1	Depression
SACS	13	23902965	24007841	1	Depression
DGKH	13	42614176	42830714	1	Alcohol
DLEU1	13	50656307	51297372	1	Hypomania
PCDH9	13	66302834	67230445	3	Alda_B	Mania	Substance
LMO7	13	76194570	76434004	1	Mania
ESR2	14	64550950	64804830	1	Mania
SPTB	14	65213002	65346601	1	Mania
ACTN1	14	68874143	68979440	1	LiResponse
TSHR	14	81421333	81612646	1	Hypomania
PPP2R5C	14	102228135	102394326	1	Hypomania
UNC13C	15	54305101	54920806	1	Depression
RAB27A	15	55202966	55319113	1	Alda_A
RP11-219B17.1	15	60771377	60922836	1	Mania
TLN2	15	62682725	63136830	1	Depression
AKAP13	15	85923802	86292586	1	Mania
CPPED1	16	12756919	12897874	2	AAO	Depression
XYLT1	16	17195626	17564738	1	Hypomania
GNAO1	16	56191347	56357457	1	LiResponse
CDH8	16	61681146	62070939	1	Continuous.LiResp
HAS3	16	69105564	69118719	3	Alda_A	Alda_Total	Continuous.LiResp
WWOX	16	78133310	79246564	1	AAO
CDH13	16	82660408	83830204	2	Hypomania	Psychosis
NTN1	17	8924859	9147317	1	Hypomania
TMC6	17	78110458	78132407	1	LiResponse
LAMA1	18	6941743	7117813	1	Depression
PTPRM	18	7566780	8406859	3	Hypomania	Mania	Substance
PIK3C3	18	39535171	39667794	1	Hypomania
DCC	18	49866542	51057784	1	Depression
CDH20	18	59000815	59223006	1	Psychosis
PHLPP1	18	60382672	60647666	1	Depression
CDH19	18	64168320	64271375	1	Continuous.LiResp
MBP	18	74690783	74845639	1	AAO
ZNF675	19	23708433	23870022	1	AAO
ACTN4	19	39138289	39222223	1	AAO
AKT2	19	40736224	40791443	1	AAO
PLD3	19	40854363	40886346	1	AAO
AXL	19	41725108	41767671	1	Hypomania
ZNF175	19	52074551	52092991	1	AAO
PAK7	20	9518036	9819689	1	Substance
PKIG	20	43160426	43252888	1	Continuous.LiResp
ADA	20	43248163	43280874	1	Continuous.LiResp
NCAM2	21	22370633	22915650	1	Substance
ADAMTS5	21	26917912	26966513	2	Alda_B	Alda_Total
DSCAM	21	41382926	42219065	1	Psychosis
RAC2	22	37621301	37640488	1	Hypomania
FAM19A5	22	48489460	48850912	1	LiResponse

## Sheet: Table2
Pathways overrepresented in the PPI network created for dichotomous and continuous Li response phenotypes in ConLiGen
Pathway (including network linker genes, excluding disease-specific terms)	N_Term	Overlap (at least 2)	% from N (>3)	FDR (<0.05)	Genes			Pathway database
Adherens junction(K)	71	6	8.4507	1.3785e-05	TCF7,CTNNA3,RAC1,ACTN1,RHOA,CTNNB1			K: KEGG
E-cadherin signaling in keratinocytes(N)	21	4	19.0476	3.0724e-05	RAC1,JUP,RHOA,CTNNB1			N: NCI-Nature
Leukocyte transendothelial migration(K)	114	6	5.26316	3.0724e-05	PIK3R2,CTNNA3,RAC1,ACTN1,RHOA,CTNNB1			B: BioCarta
Neurotrophin signaling pathway(K)	119	6	5.04202	3.0724e-05	PIK3R2,RPS6KA2,RAC1,MAP2K1,NFKB1,RHOA			P: Panther
Sphingolipid signaling pathway(K)	119	6	5.04202	3.0724e-05	PIK3R2,ADORA1,RAC1,MAP2K1,NFKB1,RHOA			R: Reactome
Bacterial invasion of epithelial cells(K)	77	5	6.49351	5.2544e-05	PIK3R2,CTNNA3,RAC1,RHOA,CTNNB1
N-cadherin signaling events(N)	34	4	11.7647	5.772e-05	RAC1,JUP,RHOA,CTNNB1
E-cadherin signaling in the nascent adherens junction(N)	36	4	11.1111	6.2314e-05	RAC1,JUP,RHOA,CTNNB1
Posttranslational regulation of adherens junction stability and dissassembly(N)	48	4	8.33333	0.00017727	RAC1,DSP,JUP,CTNNB1
ucalpain and friends in cell spread(B)	15	3	20	0.00019429	RAC1,ACTN1,RHOA
role of mal in rho-mediated activation of srf(B)	16	3	18.75	0.00021398	RAC1,MAP2K1,RHOA
Focal adhesion(K)	201	6	2.98507	0.00022905	PIK3R2,RAC1,MAP2K1,ACTN1,RHOA,CTNNB1
S1P1 pathway(N)	18	3	16.6667	0.00025805	RAC1,RHOA,GNAO1
Signaling events mediated by focal adhesion kinase(N)	61	4	6.55738	0.00029451	RAC1,MAP2K1,ACTN1,RHOA
LPA receptor mediated events(N)	63	4	6.34921	0.0003116	RAC1,NFKB1,RHOA,GNAO1
Ras Pathway(P)	63	4	6.34921	0.0003116	RPS6KA2,RAC1,MAP2K1,RHOA
influence of ras and rho proteins on g1 to s transition(B)	22	3	13.6364	0.00038528	RAC1,MAP2K1,RHOA
Signaling pathways regulating pluripotency of stem cells(K)	143	5	3.4965	0.00042462	TCF7,PIK3R2,MAP2K1,CTNNB1,BMPR1A
Prolactin signaling pathway(K)	70	4	5.71429	0.00042462	PIK3R2,MAP2K1,ESR1,NFKB1
Cell junction organization(R)	71	4	5.6338	0.00042462	CDH8,JUP,ACTN1,CDH12
Nongenotropic Androgen signaling(N)	25	3	12	0.00044186	RAC1,MAP2K1,GNAO1
S1P3 pathway(N)	25	3	12	0.00044186	RAC1,RHOA,GNAO1
S1P2 pathway(N)	26	3	11.5385	0.00049616	RAC1,RHOA,GNAO1
Integrin signalling pathway(P)	158	5	3.16456	0.00053167	PIK3R2,RAC1,MAP2K1,ACTN1,RHOA
Signaling events mediated by Hepatocyte Growth Factor Receptor (c-Met)(N)	80	4	5	0.00055539	RAC1,MAP2K1,RHOA,CTNNB1
T cell activation(P)	81	4	4.93827	0.00055539	PIK3R2,RAC1,MAP2K1,NFKB1
CXCR4-mediated signaling events(N)	81	4	4.93827	0.00055539	BLK,RAC1,RHOA,GNAO1
B cell receptor signaling pathway(K)	82	4	4.87805	0.00055539	PIK3R2,RAC1,MAP2K1,NFKB1
erk and pi-3 kinase are necessary for collagen binding in corneal epithelia(B)	30	3	10	0.00061922	MAP2K1,ACTN1,RHOA
trefoil factors initiate mucosal healing(B)	31	3	9.67742	0.00068202	MAP2K1,RHOA,CTNNB1
Syndecan-4-mediated signaling events(N)	32	3	9.375	0.00074885	RAC1,ACTN1,RHOA
Netrin-mediated signaling events(N)	32	3	9.375	0.00074885	RAC1,MAP2K1,RHOA
Signaling by VEGF(R)	95	4	4.21053	0.00086859	PIK3R2,RAC1,JUP,RHOA
Cadherin signaling pathway(P)	100	4	4	0.0010568	PCDH15,CTNNB1,FAT3,CDH19
Melanogenesis(K)	101	4	3.9604	0.0010977	TCF7,MAP2K1,GNAO1,CTNNB1
T cell receptor signaling pathway(K)	104	4	3.84615	0.0011216	PIK3R2,MAP2K1,NFKB1,RHOA
Toll-like receptor signaling pathway(K)	104	4	3.84615	0.0011216	PIK3R2,RAC1,MAP2K1,NFKB1
Class I PI3K signaling events(N)	40	3	7.5	0.0011216	BLK,RAC1,RHOA
Signaling by NTRK1 (TRKA)(R)	107	4	3.73832	0.0011967	PIK3R2,RPS6KA2,MAP2K1,RHOA
Heterotrimeric G-protein signaling pathway-Gq alpha and Go alpha mediated pathway(P)	108	4	3.7037	0.0012398	CHRM3,ADORA1,RHOA,GNAO1
Stabilization and expansion of the E-cadherin adherens junction(N)	42	3	7.14286	0.0012568	ACTN1,RHOA,CTNNB1
Plasma membrane estrogen receptor signaling(N)	42	3	7.14286	0.0012568	ESR1,RHOA,GNAO1
RHO GTPases activate KTN1(R)	8	2	25	0.0012568	RAC1,RHOA
S1P5 pathway(N)	8	2	25	0.0012568	RHOA,GNAO1
Cholinergic synapse(K)	113	4	3.53982	0.0012621	CHRM3,PIK3R2,MAP2K1,GNAO1
Beta-catenin independent WNT signaling(R)	113	4	3.53982	0.0012621	RAC1,RHOA,GNAO1,CTNNB1
Integrin-linked kinase signaling(N)	45	3	6.66667	0.0013568	RAC1,ACTN1,CTNNB1
PDGFR-beta signaling pathway(N)	120	4	3.33333	0.0015848	BLK,RAC1,MAP2K1,RHOA
Thyroid hormone signaling pathway(K)	121	4	3.30579	0.0016353	PIK3R2,MAP2K1,ESR1,CTNNB1
Osteoclast differentiation(K)	128	4	3.125	0.002022	PIK3R2,RAC1,MAP2K1,NFKB1
Relaxin signaling pathway(K)	129	4	3.10078	0.0020702	PIK3R2,MAP2K1,NFKB1,GNAO1
Thromboxane A2 receptor signaling(N)	54	3	5.55556	0.0020702	BLK,RAC1,RHOA
RHO GTPases activate IQGAPs(R)	11	2	18.1818	0.0020702	RAC1,CTNNB1
VEGF signaling pathway(K)	59	3	5.08475	0.0024862	PIK3R2,RAC1,MAP2K1
Endothelins(N)	62	3	4.83871	0.0028698	RAC1,MAP2K1,GNAO1
Signaling events mediated by VEGFR1 and VEGFR2(N)	63	3	4.7619	0.0030056	MAP2K1,RHOA,CTNNB1
S1P4 pathway(N)	14	2	14.2857	0.0031609	RHOA,GNAO1
BCR signaling pathway(N)	65	3	4.61538	0.0032895	RAC1,MAP2K1,NFKB1
Interleukin-17 signaling(R)	67	3	4.47761	0.0032921	RPS6KA2,MAP2K1,NFKB1
Arf6 downstream pathway(N)	15	2	13.3333	0.0032921	RAC1,RHOA
Fc epsilon RI signaling pathway(K)	68	3	4.41176	0.0032921	PIK3R2,RAC1,MAP2K1
Wnt signaling pathway(K)	160	4	2.5	0.0032921	TCF7,RAC1,RHOA,CTNNB1
AP-1 transcription factor network(N)	70	3	4.28571	0.0032921	GATA2,ESR1,CTNNB1
role of pi3k subunit p85 in regulation of actin organization and cell migration(B)	16	2	12.5	0.0032921	RAC1,RHOA
EPHA2 forward signaling(N)	18	2	11.1111	0.0041531	RAC1,RHOA
map kinase inactivation of smrt corepressor(B)	18	2	11.1111	0.0041531	RAC1,MAP2K1
RHO GTPases activate CIT(R)	19	2	10.5263	0.0046198	RAC1,RHOA
L1CAM interactions(R)	82	3	3.65854	0.0051275	RPS6KA2,RAC1,MAP2K1
Taste transduction(K)	86	3	3.48837	0.0058736	CHRM3,CALHM1,SCN2A
ras signaling pathway(B)	22	2	9.09091	0.0061638	RAC1,RHOA
ccr3 signaling in eosinophils(B)	22	2	9.09091	0.0061638	MAP2K1,RHOA
Nephrin family interactions(R)	22	2	9.09091	0.0061638	PIK3R2,ACTN1
p75 NTR receptor-mediated signalling(R)	88	3	3.40909	0.0062708	RAC1,NFKB1,RHOA
PD-L1 expression and PD-1 checkpoint pathway in cancer(K)	89	3	3.37079	0.0064149	PIK3R2,MAP2K1,NFKB1
links between pyk2 and map kinases(B)	23	2	8.69565	0.0064149	RAC1,MAP2K1
Signaling events mediated by PRL(N)	23	2	8.69565	0.0064149	RAC1,RHOA
Ephrin B reverse signaling(N)	24	2	8.33333	0.0064149	BLK,RAC1
fmlp induced chemokine gene expression in hmc-1 cells(B)	24	2	8.33333	0.0064149	RAC1,MAP2K1
ras-independent pathway in nk cell-mediated cytotoxicity(B)	25	2	8	0.0064149	RAC1,MAP2K1
Fc gamma R-mediated phagocytosis(K)	97	3	3.09278	0.0064149	PIK3R2,RAC1,MAP2K1
bcr signaling pathway(B)	26	2	7.69231	0.0064149	RAC1,MAP2K1
mcalpain and friends in cell motility(B)	26	2	7.69231	0.0064149	RAC1,MAP2K1
AGE-RAGE signaling pathway in diabetic complications(K)	100	3	3	0.0067572	PIK3R2,RAC1,NFKB1
Progesterone-mediated oocyte maturation(K)	100	3	3	0.0067572	PIK3R2,RPS6KA2,MAP2K1
Lissencephaly gene (LIS1) in neuronal migration and development(N)	28	2	7.14286	0.0074157	RAC1,RHOA
Osteopontin-mediated events(N)	29	2	6.89655	0.0079419	RAC1,NFKB1
Insulin resistance(K)	108	3	2.77778	0.0083932	PIK3R2,RPS6KA2,NFKB1
GPVI-mediated activation cascade(R)	30	2	6.66667	0.0084853	RAC1,RHOA
Nectin adhesion pathway(N)	30	2	6.66667	0.0084853	RAC1,CTNNB1
Regulation of p38-alpha and p38-beta(N)	31	2	6.45161	0.0090458	BLK,RAC1
amb2 Integrin signaling(N)	31	2	6.45161	0.0090458	NFKB1,RHOA
phospholipids as signalling intermediaries(B)	31	2	6.45161	0.0090458	RAC1,MAP2K1
role of egf receptor transactivation by gpcrs in cardiac hypertrophy(B)	31	2	6.45161	0.0090458	MAP2K1,RHOA
EPHA forward signaling(N)	31	2	6.45161	0.0090458	BLK,RHOA
TNF signaling pathway(K)	112	3	2.67857	0.0092951	PIK3R2,MAP2K1,NFKB1
Noncanonical Wnt signaling pathway(N)	32	2	6.25	0.0096231	RAC1,RHOA
integrin signaling pathway(B)	33	2	6.06061	0.0102	ACTN1,RHOA
angiotensin ii mediated activation of jnk pathway via pyk2 dependent signaling(B)	33	2	6.06061	0.0102	RAC1,MAP2K1
IL2 signaling events mediated by PI3K(N)	35	2	5.71429	0.0115	RAC1,NFKB1
CXCR3-mediated signaling events(N)	35	2	5.71429	0.0115	MAP2K1,GNAO1
ErbB2/ErbB3 signaling events(N)	37	2	5.40541	0.0122	RAC1,MAP2K1
Signaling events mediated by HDAC Class II(N)	38	2	5.26316	0.0122	GATA2,ESR1
EPHB forward signaling(N)	38	2	5.26316	0.0122	RAC1,MAP2K1
Signaling events regulated by Ret tyrosine kinase(N)	39	2	5.12821	0.0122	RAC1,RHOA
FOXM1 transcription factor network(N)	40	2	5	0.0122	MAP2K1,ESR1
Sensory perception of taste(R)	42	2	4.7619	0.0122	CALHM1,SCN2A
PAR1-mediated thrombin signaling events(N)	43	2	4.65116	0.0122	RHOA,GNAO1
FOXA1 transcription factor network(N)	44	2	4.54545	0.0122	ESR1,NFIB
DAP12 interactions(R)	44	2	4.54545	0.0122	PIK3R2,RAC1
Integrins in angiogenesis(N)	47	2	4.25532	0.0135	RAC1,RHOA
Apoptotic execution phase(R)	47	2	4.25532	0.0135	DSP,CTNNB1
Hedgehog signaling events mediated by Gli proteins(N)	48	2	4.16667	0.0141	MAP2K1,GNAO1
Ceramide signaling pathway(N)	48	2	4.16667	0.0141	MAP2K1,NFKB1
t cell receptor signaling pathway(B)	49	2	4.08163	0.0146	RAC1,MAP2K1
Angiopoietin receptor Tie2-mediated signaling(N)	50	2	4	0.0152	RAC1,NFKB1
Class IB PI3K non-lipid kinase events(N)	3	1	33.3333	0.0156	MAP2K1
SHP2 signaling(N)	51	2	3.92157	0.0158	MAP2K1,RHOA
Signaling by PTK6(R)	51	2	3.92157	0.0158	RAC1,RHOA
Signaling events mediated by PTP1B(N)	52	2	3.84615	0.0164	BLK,RHOA
Sensory processing of sound by outer hair cells of the cochlea(R)	53	2	3.77358	0.017	PCDH15,EPB41L3
mapkinase signaling pathway(B)	53	2	3.77358	0.017	RAC1,MAP2K1
Senescence-Associated Secretory Phenotype (SASP)(R)	54	2	3.7037	0.0176	RPS6KA2,NFKB1
IL2-mediated signaling events(N)	54	2	3.7037	0.0176	MAP2K1,RHOA
RAC1 signaling pathway(N)	54	2	3.7037	0.0176	RAC1,CTNNB1
Regulation of lipolysis in adipocytes(K)	56	2	3.57143	0.0189	PIK3R2,ADORA1
Signaling events mediated by HDAC Class I(N)	56	2	3.57143	0.0189	GATA2,NFKB1
B cell activation(P)	59	2	3.38983	0.0209	RAC1,MAP2K1
Long-term depression(K)	60	2	3.33333	0.0216	MAP2K1,GNAO1
Neurotrophic factor-mediated Trk receptor signaling(N)	60	2	3.33333	0.0216	RAC1,MAP2K1
Fc-epsilon receptor I signaling in mast cells(N)	62	2	3.22581	0.0229	MAP2K1,NFKB1
Semaphorin interactions(R)	63	2	3.1746	0.0236	RAC1,RHOA
GnRH secretion(K)	64	2	3.125	0.0244	PIK3R2,MAP2K1
Cytosolic sensors of pathogen-associated DNA (R)	64	2	3.125	0.0244	NFKB1,CTNNB1
Angiogenesis(P)	66	2	3.0303	0.0258	PIK3R2,RHOA
Sensory processing of sound by inner hair cells of the cochlea(R)	67	2	2.98507	0.0266	PCDH15,EPB41L3
Long-term potentiation(K)	67	2	2.98507	0.0266	RPS6KA2,MAP2K1
Regulation of nuclear beta catenin signaling and target gene transcription(N)	79	2	2.53165	0.0283	TCF7,CTNNB1
EGFR tyrosine kinase inhibitor resistance(K)	79	2	2.53165	0.0283	PIK3R2,MAP2K1

## Sheet: Table3
Overrepresented gene sets within ImmuneSet associations for AAO in ConLiGen
Category	GeneSet	N_genes	N_overlap	adjP
Mapped genes
DEG.twoside	Brain_Cerebellar_Hemisphere	8319	14	0.0413999
Curated_gene_sets	KEGG_FOCAL_ADHESION	198	4	0.0400699
GO_bp	GO_APOPTOTIC_PROCESS	1943	10	0.00406654
GO_bp	GO_REGULATION_OF_CELL_DEATH	1686	9	0.00698963
GO_bp	GO_NEGATIVE_REGULATION_OF_CELL_DEATH	1000	7	0.0156977
GO_bp	GO_NEGATIVE_REGULATION_OF_SYNAPTIC_TRANSMISSION	70	3	0.0318383
GO_bp	GO_SIGNAL_TRANSDUCTION_IN_ABSENCE_OF_LIGAND	71	3	0.0318383
Mapped + eQTL genes
GO_bp	GO_POSITIVE_REGULATION_OF_CATALYTIC_ACTIVITY	1391	14	0.028
GO_bp	GO_REGULATION_OF_CELLULAR_RESPONSE_TO_STRESS	716	10	0.028
GO_bp	GO_NEGATIVE_REGULATION_OF_RNA_BIOSYNTHETIC_PROCESS	1232	13	0.028
GO_bp	GO_JNK_CASCADE	212	6	0.028
GO_bp	GO_POSITIVE_REGULATION_OF_HYDROLASE_ACTIVITY	747	10	0.028
GO_bp	GO_HOMEOSTATIC_PROCESS	1896	16	0.028
GO_bp	GO_REGULATION_OF_CELL_DEATH	1686	15	0.028
GO_bp	GO_APOPTOTIC_PROCESS	1943	16	0.028
GO_bp	GO_REGULATION_OF_STRESS_ACTIVATED_PROTEIN_KINASE_SIGNALING_CASCADE	235	6	0.028
GO_bp	GO_POSITIVE_REGULATION_OF_MOLECULAR_FUNCTION	1733	15	0.028
GO_bp	GO_REGULATION_OF_PROTEIN_SERINE_THREONINE_KINASE_ACTIVITY	503	8	0.0357
GO_bp	GO_NEGATIVE_REGULATION_OF_BIOSYNTHETIC_PROCESS	1604	14	0.0363
GO_bp	GO_I_KAPPAB_KINASE_NF_KAPPAB_SIGNALING	261	6	0.0363
GO_bp	GO_PROTEIN_KINASE_B_SIGNALING	263	6	0.0363
DEG: differentially expressed gene
GO_bp: gene ontology biological process

## Sheet: Table4
Overrepresented gene sets within ImmuneSet associations for the number of depressive episodes in ConLiGen
Category	GeneSet	N_genes	N_overlap	adjP
Mapped genes
DEG.twoside	Brain_Frontal_Cortex_BA9	7869	22	9.61597e-05
DEG.twoside	Brain_Cortex	8094	20	0.00397671
DEG.twoside	Brain_Anterior_cingulate_cortex_BA24	8789	20	0.0141761
GO_bp	GO_SYNAPTIC_VESICLE_CYCLE	190	5	0.0166768
GO_bp	GO_SYNAPTIC_SIGNALING	706	7	0.0410456
GO_bp	GO_NEURON_DEVELOPMENT	1092	8	0.0410456
GO_bp	GO_ANTERIOR_POSTERIOR_AXON_GUIDANCE	7	2	0.0410456
GO_bp	GO_CIRCULATORY_SYSTEM_DEVELOPMENT	1134	8	0.0410456
GO_bp	GO_CELL_MORPHOGENESIS_INVOLVED_IN_NEURON_DIFFERENTIATION	575	6	0.0410456
GO_bp	GO_SIGNAL_RELEASE_FROM_SYNAPSE	170	4	0.0410456
GO_bp	GO_DENSE_CORE_GRANULE_EXOCYTOSIS	9	2	0.0410456
Mapped + eQTL genes
DEG.twoside	Brain_Frontal_Cortex_BA9	7869	26	0.00183137
DEG.twoside	Brain_Cortex	8094	24	0.0315637
GO_cc	GO_NEURON_PART	1703	13	0.000955
GO_cc	GO_SCHAFFER_COLLATERAL__CA1_SYNAPSE	82	4	0.00388
GO_cc	GO_CELL_JUNCTION	1273	10	0.00513
GO_cc	GO_NEURON_PROJECTION	1296	10	0.00513
GO_cc	GO_SYNAPSE	1168	9	0.0116
GO_cc	GO_NUCLEAR_MEMBRANE	299	5	0.0155
GO_cc	GO_PRESYNAPTIC_ACTIVE_ZONE	70	3	0.0246
GO_cc	GO_CELL_PROJECTION_PART	1434	9	0.0327
GO_cc	GO_AXON	600	6	0.0327
GO_cc	GO_SYNAPTIC_MEMBRANE	427	5	0.0453
GO_cc	GO_SYNAPSE_PART	931	7	0.0453
DEG: differentially expressed gene
GO_bp: gene ontology biological process
GO_cc: gene ontology cellular compartment

## Sheet: Table5
Overrepresented gene sets within ImmuneSet associations for the number of hypomanic episodes in ConLiGen
Category	GeneSet	N_genes	N_overlap	adjP
Mapped genes
DEG.twoside	Brain_Frontal_Cortex_BA9	7869	35	7.34e-05
DEG.twoside	Brain_Cortex	8094	34	0.000507
DEG.twoside	Brain_Caudate_basal_ganglia	8801	35	0.00119
DEG.twoside	Brain_Putamen_basal_ganglia	9290	36	0.00145
DEG.twoside	Brain_Nucleus_accumbens_basal_ganglia	8591	33	0.00597
DEG.twoside	Brain_Cerebellum	8270	32	0.00742
DEG.twoside	Brain_Cerebellar_Hemisphere	8319	32	0.00839
DEG.twoside	Brain_Hippocampus	9210	34	0.00984
DEG.twoside	Brain_Hypothalamus	8164	31	0.0155
DEG.twoside	Brain_Anterior_cingulate_cortex_BA24	8789	32	0.0256
DEG.twoside	Brain_Amygdala	9265	33	0.0292
Canonical_Pathways	KEGG_LEUKOCYTE_TRANSENDOTHELIAL_MIGRATION	114	6	0.000600029
Canonical_Pathways	REACTOME_SIGNALING_BY_RECEPTOR_TYROSINE_KINASES	468	9	0.000939845
Canonical_Pathways	REACTOME_VITAMIN_D_CALCIFEROL_METABOLISM	11	3	0.00193336
Canonical_Pathways	REACTOME_ADAPTIVE_IMMUNE_SYSTEM	747	10	0.00328488
Canonical_Pathways	KEGG_CELL_ADHESION_MOLECULES_CAMS	130	5	0.00534249
Canonical_Pathways	REACTOME_RHO_GTPASES_ACTIVATE_NADPH_OXIDASES	24	3	0.00729364
Canonical_Pathways	KEGG_B_CELL_RECEPTOR_SIGNALING_PATHWAY	75	4	0.00729364
Canonical_Pathways	KEGG_FC_EPSILON_RI_SIGNALING_PATHWAY	79	4	0.00836307
Canonical_Pathways	REACTOME_HEMOSTASIS	613	8	0.0123472
Canonical_Pathways	REACTOME_CELL_JUNCTION_ORGANIZATION	92	4	0.0123472
Canonical_Pathways	REACTOME_DOWNSTREAM_TCR_SIGNALING	94	4	0.0123472
Canonical_Pathways	REACTOME_SIGNALING_BY_INTERLEUKINS	628	8	0.0123472
Canonical_Pathways	REACTOME_TOLL_LIKE_RECEPTOR_9_TLR9_CASCADE	95	4	0.0123472
Canonical_Pathways	REACTOME_TRIF_TICAM1_MEDIATED_TLR4_SIGNALING	97	4	0.0127876
Canonical_Pathways	REACTOME_CYTOKINE_SIGNALING_IN_IMMUNE_SYSTEM	850	9	0.014817
Canonical_Pathways	REACTOME_SIGNALING_BY_VEGF	105	4	0.015973
Canonical_Pathways	REACTOME_TCR_SIGNALING	115	4	0.0202185
Canonical_Pathways	REACTOME_CLASS_I_MHC_MEDIATED_ANTIGEN_PROCESSING_PRESENTATION	370	6	0.0236532
Canonical_Pathways	REACTOME_CELL_CELL_COMMUNICATION	129	4	0.0257789
Canonical_Pathways	REACTOME_FC_EPSILON_RECEPTOR_FCERI_SIGNALING	131	4	0.0265458
Canonical_Pathways	KEGG_UBIQUITIN_MEDIATED_PROTEOLYSIS	134	4	0.0281306
Canonical_Pathways	REACTOME_REGULATION_OF_COMMISSURAL_AXON_PATHFINDING_BY_SLIT_AND_ROBO	10	2	0.0285965
Canonical_Pathways	REACTOME_DSCAM_INTERACTIONS	11	2	0.0335612
Canonical_Pathways	KEGG_MAPK_SIGNALING_PATHWAY	267	5	0.0335612
Canonical_Pathways	REACTOME_NON_INTEGRIN_MEMBRANE_ECM_INTERACTIONS	59	3	0.035478
Mapped + eQTL genes
DEG.twoside	Brain_Frontal_Cortex_BA9	7869	49	9.69233e-06
DEG.twoside	Brain_Caudate_basal_ganglia	8801	51	4.70959e-05
DEG.twoside	Brain_Cortex	8094	48	7.2937e-05
DEG.twoside	Brain_Putamen_basal_ganglia	9290	52	0.000103265
DEG.twoside	Brain_Nucleus_accumbens_basal_ganglia	8591	48	0.00046252
DEG.twoside	Brain_Anterior_cingulate_cortex_BA24	8789	48	0.000915628
DEG.twoside	Brain_Amygdala	9265	49	0.00174178
DEG.twoside	Brain_Hypothalamus	8164	44	0.00436739
DEG.twoside	Brain_Cerebellar_Hemisphere	8319	44	0.00708572
DEG.twoside	Brain_Hippocampus	9210	47	0.0083292
DEG.twoside	Brain_Cerebellum	8270	43	0.0139593
Canonical_Pathways	KEGG_LEUKOCYTE_TRANSENDOTHELIAL_MIGRATION	114	6	0.00221
Canonical_Pathways	REACTOME_VITAMIN_D_CALCIFEROL_METABOLISM	11	3	0.00416
Canonical_Pathways	REACTOME_SIGNALING_BY_RECEPTOR_TYROSINE_KINASES	468	9	0.00616
Canonical_Pathways	REACTOME_CYTOKINE_SIGNALING_IN_IMMUNE_SYSTEM	850	11	0.0165
Canonical_Pathways	KEGG_CELL_ADHESION_MOLECULES_CAMS	130	5	0.0165
Canonical_Pathways	REACTOME_RHO_GTPASES_ACTIVATE_NADPH_OXIDASES	24	3	0.0165
Canonical_Pathways	REACTOME_ADAPTIVE_IMMUNE_SYSTEM	747	10	0.0167
Canonical_Pathways	KEGG_B_CELL_RECEPTOR_SIGNALING_PATHWAY	75	4	0.0167
Canonical_Pathways	KEGG_FC_EPSILON_RI_SIGNALING_PATHWAY	79	4	0.0167
Canonical_Pathways	REACTOME_TOLL_LIKE_RECEPTOR_CASCADES	153	5	0.0167
Canonical_Pathways	REACTOME_SIGNALING_BY_INTERLEUKINS	628	9	0.0167
Canonical_Pathways	REACTOME_CELL_JUNCTION_ORGANIZATION	92	4	0.0266
Canonical_Pathways	REACTOME_DOWNSTREAM_TCR_SIGNALING	94	4	0.0266
Canonical_Pathways	REACTOME_TOLL_LIKE_RECEPTOR_9_TLR9_CASCADE	95	4	0.0266
Canonical_Pathways	REACTOME_TRIF_TICAM1_MEDIATED_TLR4_SIGNALING	97	4	0.0269
Canonical_Pathways	REACTOME_INNATE_IMMUNE_SYSTEM	1041	11	0.0272
Canonical_Pathways	REACTOME_SIGNALING_BY_VEGF	105	4	0.0321
Canonical_Pathways	REACTOME_SIGNALING_BY_RHO_GTPASES	447	7	0.0386
Canonical_Pathways	REACTOME_TCR_SIGNALING	115	4	0.0403
Canonical_Pathways	REACTOME_REGULATION_OF_COMMISSURAL_AXON_PATHFINDING_BY_SLIT_AND_ROBO	10	2	0.0403
Canonical_Pathways	REACTOME_HEMOSTASIS	613	8	0.0415
Canonical_Pathways	REACTOME_DSCAM_INTERACTIONS	11	2	0.0447
Canonical_Pathways	REACTOME_TOLL_LIKE_RECEPTOR_4_TLR4_CASCADE	127	4	0.0452
Canonical_Pathways	REACTOME_NUCLEOTIDE_BINDING_DOMAIN_LEUCINE_RICH_REPEAT_CONTAINING_RECEPTOR_NLR_SIGNALING_PATHWAYS	54	3	0.0452
Canonical_Pathways	REACTOME_CELL_CELL_COMMUNICATION	129	4	0.0452
Canonical_Pathways	KEGG_AXON_GUIDANCE	129	4	0.0452
Canonical_Pathways	REACTOME_FC_EPSILON_RECEPTOR_FCERI_SIGNALING	131	4	0.0452
Canonical_Pathways	KEGG_NATURAL_KILLER_CELL_MEDIATED_CYTOTOXICITY	131	4	0.0452
Canonical_Pathways	KEGG_UBIQUITIN_MEDIATED_PROTEOLYSIS	134	4	0.0475
Canonical_Pathways	REACTOME_NON_INTEGRIN_MEMBRANE_ECM_INTERACTIONS	59	3	0.0494
DEG: differentially expressed gene

## Sheet: Table6
Overrepresented gene sets within ImmuneSet associations for the number of manic episodes in ConLiGen
Category	GeneSet	N_genes	N_overlap	adjP
Mapped genes
DEG.twoside	Brain_Spinal_cord_cervical_c-1	7047	17	0.0203337
DEG.twoside	Brain_Frontal_Cortex_BA9	7869	18	0.0229489
DEG.twoside	Brain_Cortex	8094	18	0.0335191
GO_bp	GO_NEUROGENESIS	1591	12	0.000300174
GO_bp	GO_NEURON_DIFFERENTIATION	1341	11	0.000300174
GO_bp	GO_NEURON_DEVELOPMENT	1092	10	0.000300174
GO_bp	GO_CELLULAR_COMPONENT_MORPHOGENESIS	1111	10	0.000300174
GO_bp	GO_NEURON_RECOGNITION	47	4	0.000300174
GO_bp	GO_BIOLOGICAL_ADHESION	1396	10	0.00169679
GO_bp	GO_REGULATION_OF_CELL_DEVELOPMENT	928	8	0.00545114
GO_bp	GO_CELL_PART_MORPHOGENESIS	673	7	0.00610942
GO_bp	GO_CELL_RECOGNITION	144	4	0.0149172
GO_bp	GO_CIRCULATORY_SYSTEM_DEVELOPMENT	1134	8	0.0163998
GO_bp	GO_HOMOPHILIC_CELL_ADHESION_VIA_PLASMA_MEMBRANE_ADHESION_MOLECULES	163	4	0.0198469
GO_bp	GO_TAXIS	631	6	0.033686
GWAS_Catalog	Serum thyroid-stimulating hormone levels	26	3	0.0028
GWAS_Catalog	Response to serotonin reuptake inhibitors in major depressive disorder	16	2	0.0419
Mapped + eQTL genes
DEG.twoside	Brain_Frontal_Cortex_BA9	7869	22	0.0298167
GO_bp	GO_CELLULAR_COMPONENT_MORPHOGENESIS	1111	11	0.00155
GO_bp	GO_NEURON_RECOGNITION	47	4	0.002
GO_bp	GO_NEUROGENESIS	1591	12	0.00236
GO_bp	GO_NEURON_DIFFERENTIATION	1341	11	0.00249
GO_bp	GO_NEURON_DEVELOPMENT	1092	10	0.00251
GO_bp	GO_BIOLOGICAL_ADHESION	1396	10	0.0184
GO_bp	GO_CIRCULATORY_SYSTEM_DEVELOPMENT	1134	9	0.0205
GO_bp	GO_REGULATION_OF_CELL_DEVELOPMENT	928	8	0.0284
GO_bp	GO_CELL_PART_MORPHOGENESIS	673	7	0.0284
GO_bp	GO_CELL_RECOGNITION	144	4	0.035
GO_bp	GO_NEGATIVE_REGULATION_OF_DEVELOPMENTAL_PROCESS	1009	8	0.0411
GO_bp	GO_HOMOPHILIC_CELL_ADHESION_VIA_PLASMA_MEMBRANE_ADHESION_MOLECULES	163	4	0.0472
GWAS_Catalog	Serum thyroid-stimulating hormone levels	26	3	0.00574
DEG: differentially expressed gene
GO_bp: gene ontology biological process

## Sheet: Table7
Overrepresented gene sets within ImmuneSet associations for the presence of psychosis in ConLiGen
Category	GeneSet	N_genes	N_overlap	adjP
Mapped genes
DEG.twoside	Brain_Frontal_Cortex_BA9	7869	10	0.0272674
GO_bp	GO_HOMOPHILIC_CELL_ADHESION_VIA_PLASMA_MEMBRANE_ADHESION_MOLECULES	163	5	6.48384e-05
GO_bp	GO_CELL_CELL_ADHESION_VIA_PLASMA_MEMBRANE_ADHESION_MOLECULES	268	5	0.000388992
GO_bp	GO_BIOLOGICAL_ADHESION	1396	7	0.0028787
GO_bp	GO_CELL_CELL_ADHESION	815	5	0.0441995
GO_bp	GO_SYNAPSE_ORGANIZATION	403	4	0.0441995
GO_bp	GO_REGULATION_OF_TRANS_SYNAPTIC_SIGNALING	433	4	0.0487477
GWAS_Catalog	Obesity-related traits	713	5	0.0151
GWAS_Catalog	Seasonality and depression	26	2	0.0204
GWAS_Catalog	Response to amphetamines	33	2	0.0264
GWAS_Catalog	Atrial fibrillation	238	3	0.0273
GWAS_Catalog	Diastolic blood pressure	640	4	0.0273
Mapped + eQTL genes
DEG.up	Brain_Hippocampus	1907	9	0.00011228
DEG.up	Brain_Amygdala	1778	8	0.000739721
DEG.up	Brain_Anterior_cingulate_cortex_BA24	2312	8	0.00494185
DEG.up	Brain_Hypothalamus	2448	8	0.00741015
DEG.twoside	Brain_Frontal_Cortex_BA9	7869	13	0.024458
DEG.up	Brain_Substantia_nigra	1600	6	0.0322644
DEG.twoside	Brain_Cortex	8094	13	0.0331354
DEG.up	Brain_Putamen_basal_ganglia	1692	6	0.0433991
GO_bp	GO_HOMOPHILIC_CELL_ADHESION_VIA_PLASMA_MEMBRANE_ADHESION_MOLECULES	163	5	0.000569
GO_bp	GO_CELL_CELL_ADHESION_VIA_PLASMA_MEMBRANE_ADHESION_MOLECULES	268	5	0.00335
GO_bp	GO_BIOLOGICAL_ADHESION	1396	8	0.0051
GO_bp	GO_CELL_CELL_ADHESION	815	6	0.0248
GO_bp	GO_POST_EMBRYONIC_ANIMAL_MORPHOGENESIS	12	2	0.0443
DEG: differentially expressed gene
GO_bp: gene ontology biological process

## Sheet: Table8
Overrepresented gene sets within ImmuneSet associations for the presence of substance and alcohol use disorders in ConLiGen
Category	GeneSet	N_genes	N_overlap	adjP
Mapped + eQTL genes - Alcohol use disorder
GWAS_Catalog	Alzheimer's disease or fasting glucose levels (pleiotropy)	50	6	1.34e-09
GWAS_Catalog	Experiencing mood swings	40	4	1.37e-05
GWAS_Catalog	Neuroticism	149	4	0.00187
GWAS_Catalog	Suffering from nerves	5	2	0.00203
GWAS_Catalog	Diisocyanate-induced asthma	173	4	0.00203
GWAS_Catalog	Loneliness (MTAG)	73	3	0.00521
GWAS_Catalog	Loneliness	100	3	0.0115
Mapped genes- Substance use disorder
DEG.twoside	Brain_Cerebellum	8270	14	0.000211787
DEG.twoside	Brain_Frontal_Cortex_BA9	7869	13	0.00128868
DEG.twoside	Brain_Cortex	8094	12	0.0142723
DEG.twoside	Brain_Anterior_cingulate_cortex_BA24	8789	12	0.0336223
GO_bp	GO_CELL_CELL_ADHESION	815	7	0.00128873
GO_bp	GO_CELL_CELL_ADHESION_VIA_PLASMA_MEMBRANE_ADHESION_MOLECULES	268	5	0.00128873
GO_bp	GO_HOMOPHILIC_CELL_ADHESION_VIA_PLASMA_MEMBRANE_ADHESION_MOLECULES	163	4	0.00515832
GO_bp	GO_NEURON_DIFFERENTIATION	1341	7	0.00963469
GO_bp	GO_BIOLOGICAL_ADHESION	1396	7	0.00977168
GO_bp	GO_AXON_DEVELOPMENT	507	5	0.00977168
GO_bp	GO_NEURON_PROJECTION_GUIDANCE	271	4	0.0148228
GO_bp	GO_NEUROGENESIS	1591	7	0.0148228
GO_bp	GO_NEURON_DEVELOPMENT	1092	6	0.0165194
GO_bp	GO_TAXIS	631	5	0.0165194
GO_bp	GO_POSITIVE_REGULATION_OF_TRANSFERASE_ACTIVITY	641	5	0.0165194
GO_bp	GO_NEURON_CELL_CELL_ADHESION	15	2	0.01967
GO_bp	GO_ACTIVATION_OF_PROTEIN_KINASE_ACTIVITY	332	4	0.01967
GO_bp	GO_RETINAL_GANGLION_CELL_AXON_GUIDANCE	21	2	0.0352538
GO_bp	GO_ACTIVATION_OF_MAPK_ACTIVITY	152	3	0.04399
GWAS_Catalog	Chronotype	553	5	0.011
GWAS_Catalog	Serum thyroid-stimulating hormone levels	26	2	0.047
Mapped + eQTL genes - Substance use disorder
DEG.twoside	Brain_Amygdala	9265	20	0.00804815
DEG.twoside	Brain_Frontal_Cortex_BA9	7869	18	0.012611
DEG.twoside	Brain_Caudate_basal_ganglia	8801	19	0.0153584
DEG.twoside	Brain_Cortex	8094	18	0.0186142
DEG.twoside	Brain_Cerebellum	8270	18	0.0249755
DEG.twoside	Brain_Hippocampus	9210	19	0.0296203
DEG.twoside	Brain_Nucleus_accumbens_basal_ganglia	8591	18	0.0417352
KEGG	KEGG_PHOSPHATIDYLINOSITOL_SIGNALING_SYSTEM	76	3	0.012
KEGG	KEGG_CELL_ADHESION_MOLECULES_CAMS	130	3	0.0294
KEGG	KEGG_CALCIUM_SIGNALING_PATHWAY	177	3	0.0483
WikiPathways	Ras Signaling	185	4	0.02
WikiPathways	GPR40 Pathway	15	2	0.0287
DEG: differentially expressed gene
GO_bp: gene ontology biological process

## Sheet: Table9
Overrepresented gene sets within ImmuneSet associations for the presence of suicide ideation in ConLiGen
Category	GeneSet	N_genes	N_overlap	adjP
Mapped genes
Canonical_Pathways	PID_RXR_VDR_PATHWAY	26	2	0.0286845
GO_mf	GO_NUCLEAR_RECEPTOR_ACTIVITY	47	2	0.0470233
GO_mf	GO_STEROID_HORMONE_RECEPTOR_ACTIVITY	56	2	0.0470233
GO_mf	GO_NUCLEAR_RECEPTOR_TRANSCRIPTION_COACTIVATOR_ACTIVITY	66	2	0.0470233
Wikipathways	Nuclear Receptors	39	2	0.0161289
Mapped + eQTL genes
Canonical_Pathways	REACTOME_NUCLEAR_RECEPTOR_TRANSCRIPTION_PATHWAY	53	3	0.00126
Canonical_Pathways	PID_RXR_VDR_PATHWAY	26	2	0.0344
GO_mf	GO_NUCLEAR_RECEPTOR_ACTIVITY	47	3	0.000559
GO_mf	GO_STEROID_HORMONE_RECEPTOR_ACTIVITY	56	3	0.000559
GO_mf	GO_SEQUENCE_SPECIFIC_DOUBLE_STRANDED_DNA_BINDING	858	4	0.0435
GO_mf	GO_TRANSCRIPTION_COACTIVATOR_ACTIVITY	315	3	0.0435
GO_mf	GO_REGULATORY_REGION_NUCLEIC_ACID_BINDING	932	4	0.0435
GO_mf	GO_DOUBLE_STRANDED_DNA_BINDING	949	4	0.0435
GO_mf	GO_NUCLEAR_RECEPTOR_TRANSCRIPTION_COACTIVATOR_ACTIVITY	66	2	0.0481
Wikipathways	Nuclear Receptors	39	3	0.000122
GO_mf: gene ontology molecular function

## Sheet: Table10
Information about the calculated PGSs and p-values obtained for the association with BP phenotypes
PGS Name	PGS Catalog ID	Phenotype	Method	Publication ID	Publication Year	# SNPs	# Valid SNPs	% SNP overlap	Li.Response (N=853)		Continuous.LiResp (N=800)		AAO (N=853)		Depression (N=789)		Hypomania (N=101)		Mania (N=724)		Psychosis (N=692)		Alcohol (N=835)		Substance (N=832)		Suicide (N=660)		# Assoc. Phenos
									estimate	Pval	estimate	Pval	estimate	Pval	estimate	Pval	estimate	Pval	estimate	Pval	estimate	Pval	estimate	Pval	estimate	Pval	estimate	Pval
Autoimmune	PGS002629	Autoimmune disease	PolyFun-pred	PGP000332	2022	159127	61677	38.7596	-0.0846	0.2798	-0.045	0.6717	0.2073	0.5044	-0.0097	0.9452	0.1853	NA	-0.0258	0.7959	0.139	0.1515	0.1856	0.0866	0.0944	0.3714	0.1197	0.1803	0
Lymphocytes	PGS000098	Lymphocyte percentage of white cells	Regularized Regression (Elastic Net)	PGP000051	2022	22363	10968	49.0453	0.0608	0.4356	0.0534	0.6271	-0.3778	0.2328	-0.0069	0.9649	0.3366	0.3286	-0.1296	0.2396	-0.0877	0.3577	-0.1035	0.3512	0.0574	0.5939	0.0669	0.4541	0
Monocytes	PGS000103	Monocyte percentage of white cells	Regularized Regression (Elastic Net)	PGP000051	2022	22843	11130	48.7239	0.1848	0.0177	0.199	0.0622	-0.0147	0.963	0.2694	0.0588	-0.3974	0.369	-0.1384	0.1862	-0.1533	0.0918	-0.1478	0.1606	-0.0902	0.3804	0.064	0.4535	1
Neutrophils	PGS000106	Neutrophil percentage of white cells	Regularized Regression (Elastic Net)	PGP000051	2022	22049	10912	49.4898	-0.0511	0.5088	-0.1029	0.3278	0.0208	0.9494	0.0554	0.6931	0.0527	0.8861	0.1358	0.1876	0.1362	0.159	0.0857	0.4309	0.0103	0.9225	-0.1215	0.1737	0
Eosinophils	PGS000091	Eosinophil percentage of white cells	Regularized Regression (Elastic Net)	PGP000051	2022	24406	11928	48.8732	-0.0779	0.3207	-0.1134	0.3152	0.3189	0.3635	-0.0064	0.965	0.1208	0.7671	0.1045	0.3099	0.0874	0.3421	-0.0629	0.5575	-0.0666	0.5299	0.1741	0.0479	1
Basophils	PGS000089	Basophil percentage of white cells	Regularized Regression (Elastic Net)	PGP000051	2022	5248	2673	50.9337	-0.0592	0.4432	-0.0648	0.5423	0.641	0.0313	-0.2669	0.078	0.2161	0.3783	0.006	0.9553	-0.119	0.2036	-0.13	0.2366	-0.066	0.526	-0.0403	0.6406	1
CCL20	PGS000220	CCL20 serum levels	Ldpred. HapMap3 SNPs with MAF >0.05, HWE P>1e-05, imputation quality>0.95, fraction of causal markers 0.01	PGP000089	2020	551989	446348	80.8618	-0.0106	0.9042	0.2294	0.0837	0.2612	0.4821	0.0467	0.7803	1.1733	0.0135	0.0122	0.9152	0.0525	0.6274	-0.0902	0.4555	-0.1251	0.2933	-0.1044	0.3134	1
CCL3	PGS000221	CCL3 serum levels	Ldpred. HapMap3 SNPs with MAF >0.05, HWE P>1e-05, imputation quality>0.95, fraction of causal markers 0.01	PGP000089	2020	552347	426637	77.2408	-0.0774	0.3244	-0.0822	0.4688	-0.1391	0.6406	0.06	0.6749	0.5534	0.2555	-0.062	0.5451	-0.0065	0.9443	0.0778	0.4591	0.0565	0.5903	0.0318	0.7089	0
CCL4	PGS000222	CCL4 serum levels	Ldpred. HapMap3 SNPs with MAF >0.05, HWE P>1e-05, imputation quality>0.95, fraction of causal markers 0.01	PGP000089	2020	552214	446498	80.856	0.1292	0.1379	0.1474	0.2366	-0.0378	0.9105	0.1227	0.4879	0.0367	0.9479	-0.0795	0.5068	-0.1556	0.1345	-0.0509	0.6774	-0.2222	0.0618	0.1444	0.1369	0
CD40	PGS000223	CD40 serum levels	Ldpred. HapMap3 SNPs with MAF >0.05, HWE P>1e-05, imputation quality>0.95, fraction of causal markers 0.01	PGP000089	2020	552187	446544	80.8683	0.0302	0.745	-0.1654	0.222	0.7845	0.0331	0.0267	0.8753	-0.5212	0.2652	-0.0868	0.4809	0.0493	0.6562	0.0952	0.4734	0.1286	0.3146	0.0331	0.7488	1
CHI3L1	PGS000224	CHI3L1 serum levels	Ldpred. HapMap3 SNPs with MAF >0.05, HWE P>1e-05, imputation quality>0.95, fraction of causal markers 0.01	PGP000089	2020	552106	444649	80.5369	0.1822	0.0319	0.0937	0.4716	0.1394	0.6826	-0.1811	0.2716	0.3434	0.504	-0.0575	0.6193	-0.0629	0.5286	-0.0137	0.9065	0.1185	0.2946	-0.1602	0.0861	1
CSF1	PGS000225	CSF-1 serum levels	Ldpred. HapMap3 SNPs with MAF >0.05, HWE P>1e-05, imputation quality>0.95, fraction of causal markers 1	PGP000089	2020	552163	446705	80.9009	0.0339	0.7436	-0.0177	0.9124	0.3038	0.4714	0.0249	0.9025	-0.3579	0.394	-0.0972	0.5265	0.0312	0.8008	-0.0016	0.9907	-0.1531	0.2844	-0.0257	0.8228	0
CX3CL1	PGS000229	CX3CL1 serum levels	Ldpred. HapMap3 SNPs with MAF >0.05, HWE P>1e-05, imputation quality>0.95, fraction of causal markers 0.01	PGP000089	2020	552274	446522	80.8515	-0.0233	0.8072	-0.1402	0.3372	-0.0261	0.9478	0.2231	0.1964	-0.949	0.0347	-0.0001	0.9993	-0.0081	0.9438	-0.0698	0.6038	0.1087	0.4097	0.2054	0.0585	1
CXCL1	PGS000230	CXCL1 serum levels	Ldpred. HapMap3 SNPs with MAF >0.05, HWE P>1e-05, imputation quality>0.95, fraction of causal markers 0.01	PGP000089	2020	552234	445397	80.6537	-0.0305	0.7108	0.0866	0.4561	0.1046	0.7458	0.1466	0.3827	-0.0643	0.9057	-0.0625	0.549	0.1144	0.2365	-0.1218	0.2918	0.0575	0.6045	-0.1119	0.2231	0
CXCL16	PGS000231	CXCL16 serum levels	Ldpred. HapMap3 SNPs with MAF >0.05, HWE P>1e-05, imputation quality>0.95, fraction of causal markers 0.01	PGP000089	2020	552241	444958	80.5732	-0.0753	0.3345	-0.0601	0.5773	-0.8167	0.0102	-0.1033	0.4587	-0.192	0.6326	-0.1007	0.3203	0.1156	0.2028	0.0731	0.4951	0.093	0.3785	-0.0194	0.8223	1
CXCL6	PGS000232	CXCL6 serum levels	Ldpred. HapMap3 SNPs with MAF >0.05, HWE P>1e-05, imputation quality>0.95, fraction of causal markers 0.01	PGP000089	2020	552061	444958	80.5994	-0.0753	0.3345	-0.0601	0.5773	-0.8167	0.0102	-0.1033	0.4587	-0.192	0.6326	-0.1007	0.3203	0.1156	0.2028	0.0731	0.4951	0.093	0.3785	-0.0194	0.8223	1
ECP	PGS000234	ECP serum levels	Ldpred. HapMap3 SNPs with MAF >0.05, HWE P>1e-05, imputation quality>0.95, fraction of causal markers 1	PGP000089	2020	553046	451350	81.6117	0.147	0.0912	0.1908	0.1431	0.3392	0.3504	0.1315	0.4226	-0.2846	0.4679	0.0201	0.8657	0.0553	0.5777	-0.1323	0.2801	-0.0271	0.8188	-0.1936	0.041	1
FAS	PGS000238	FAS serum levels	Ldpred. HapMap3 SNPs with MAF >0.05, HWE P>1e-05, imputation quality>0.95, fraction of causal markers 0.03	PGP000089	2020	552335	444796	80.5301	0.0216	0.8034	0.0837	0.5255	0.3505	0.3128	0.441	0.0034	-0.3048	0.4337	-0.1137	0.3479	0.0909	0.3751	0.0107	0.9284	0.2053	0.0907	-0.0069	0.9423	1
GAL3	PGS000242	Gal-3 serum levels	Ldpred. HapMap3 SNPs with MAF >0.05, HWE P>1e-05, imputation quality>0.95, fraction of causal markers 0.3	PGP000089	2020	552282	445205	80.6119	0.0763	0.3294	-0.1046	0.3205	0.3763	0.205	-0.11	0.4574	-0.8741	0.0699	-0.0295	0.7565	-0.0425	0.6439	-0.0267	0.8005	-0.0676	0.5143	0.0046	0.9578	0
HSP27	PGS000248	HSP-27 serum levels	Ldpred. HapMap3 SNPs with MAF >0.05, HWE P>1e-05, imputation quality>0.95, fraction of causal markers 0.3	PGP000089	2020	552212	446442	80.8461	0.0815	0.3181	0.1669	0.1657	0.4002	0.2328	-0.0247	0.8621	-1.009	0.0067	-0.0954	0.376	-0.0053	0.9569	-0.0084	0.9407	0.1556	0.1569	-0.0816	0.372	1
IL18	PGS000249	IL-18 serum levels	Ldpred. HapMap3 SNPs with MAF >0.05, HWE P>1e-05, imputation quality>0.95, fraction of causal markers 1	PGP000089	2020	552186	446413	80.8447	0.0314	0.7011	0.0583	0.6367	-0.1209	0.7003	0.0241	0.8746	-0.12	0.7637	0.1433	0.2224	0.0024	0.9806	0.0895	0.4106	-0.1282	0.2465	-0.1173	0.1877	0
IL1RA	PGS000250	IL-1ra serum levels	Ldpred. HapMap3 SNPs with MAF >0.05, HWE P>1e-05, imputation quality>0.95, fraction of causal markers 1	PGP000089	2020	551917	445827	80.7779	0.1142	0.1852	0.0235	0.8546	0.1691	0.6379	-0.1475	0.3711	0.0652	0.8493	0.1546	0.1824	0.0609	0.5434	-0.0431	0.7138	-0.0851	0.4621	-0.0056	0.9537	0
IL27	PGS000251	IL-27 serum levels	Ldpred. HapMap3 SNPs with MAF >0.05, HWE P>1e-05, imputation quality>0.95, fraction of causal markers 0.03	PGP000089	2020	552026	446175	80.825	-0.0534	0.5068	0.0827	0.4507	0.0196	0.953	0.1716	0.2319	0.1167	0.7625	0.0125	0.9114	0.0845	0.3695	0.213	0.0566	0.1377	0.2172	0.0501	0.5783	0
IL6	PGS000252	IL-6 serum levels	Ldpred. HapMap3 SNPs with MAF >0.05, HWE P>1e-05, imputation quality>0.95, fraction of causal markers 0.003	PGP000089	2020	552426	445808	80.7	0.1353	0.0994	0.1908	0.0938	0.6856	0.0381	-0.217	0.1314	-0.1268	0.7505	-0.0139	0.908	-0.0102	0.9154	-0.0078	0.9459	-0.0249	0.824	-0.0145	0.8747	1
IL6RA	PGS000253	IL-6RA serum levels	Ldpred. HapMap3 SNPs with MAF >0.05, HWE P>1e-05, imputation quality>0.95, fraction of causal markers 1	PGP000089	2020	552132	445078	80.6108	0.0623	0.4294	0.0419	0.7256	0.5332	0.0744	-0.0901	0.6031	0.3017	0.4237	-0.0259	0.8024	0.1664	0.0717	-0.0286	0.7905	0.0354	0.7469	0.0108	0.903	0
IL8	PGS000254	IL-8 serum levels	Ldpred. HapMap3 SNPs with MAF >0.05, HWE P>1e-05, imputation quality>0.95, fraction of causal markers 0.1	PGP000089	2020	551990	446110	80.8185	-0.0178	0.8287	0.1041	0.3733	-0.841	0.0047	0.0902	0.5822	-0.4582	0.2655	-0.1021	0.3557	0.0822	0.3908	0.1017	0.3623	0.0683	0.5383	-0.0761	0.404	1
TNFR1	PGS000287	TNF-R1 serum levels	Ldpred. HapMap3 SNPs with MAF >0.05, HWE P>1e-05, imputation quality>0.95, fraction of causal markers 0.1	PGP000089	2020	552317	444776	80.5291	-0.0057	0.9483	-0.1652	0.1943	0.5181	0.1562	0.1739	0.3156	-0.0902	0.7937	0.0407	0.7682	-0.0044	0.9659	0.0274	0.8245	0.0254	0.8304	0.0234	0.8082	0
TNFR2	PGS000288	TNF-R2 serum levels	Ldpred. HapMap3 SNPs with MAF >0.05, HWE P>1e-05, imputation quality>0.95, fraction of causal markers 1	PGP000089	2020	552185	444598	80.5161	0.0255	0.7572	-0.062	0.5877	0.1682	0.619	-0.0079	0.9596	-0.1241	0.6668	-0.0397	0.7496	-0.0474	0.6271	0.0349	0.7563	-0.021	0.8498	-0.0403	0.6587	0
TNFSF14	PGS000289	TNFSF14 serum levels	Ldpred. HapMap3 SNPs with MAF >0.05, HWE P>1e-05, imputation quality>0.95, fraction of causal markers 0.01	PGP000089	2020	552048	445409	80.683	0.1886	0.0285	0.0299	0.8205	0.1918	0.5412	0.0609	0.6885	-0.4855	0.2359	0.0232	0.8274	0.1116	0.2711	0.0712	0.5497	0.0286	0.8041	-0.1212	0.1969	1
TRAIL	PGS000290	TRAIL serum levels	Ldpred. HapMap3 SNPs with MAF >0.05, HWE P>1e-05, imputation quality>0.95, fraction of causal markers 0.003	PGP000089	2020	552279	447392	81.0083	-0.0424	0.5792	0.0561	0.611	-0.0383	0.9015	-0.0769	0.5593	-0.0669	0.8082	0.1554	0.1144	-0.0925	0.3218	-0.0841	0.4494	-0.0125	0.9058	-0.1414	0.1084	0
TRAILR2	PGS000291	TRAIL-R2 serum levels	Ldpred. HapMap3 SNPs with MAF >0.05, HWE P>1e-05, imputation quality>0.95, fraction of causal markers 0.01	PGP000089	2020	552198	446189	80.8024	0.0042	0.9604	-0.0771	0.5203	0.3852	0.2766	0.2967	0.056	-0.0025	0.9959	-0.0207	0.8611	-0.1947	0.0566	-0.0325	0.7827	-0.0299	0.7945	-0.0445	0.6382	0
TRANCE	PGS000292	TRANCE serum levels	Ldpred. HapMap3 SNPs with MAF >0.05, HWE P>1e-05, imputation quality>0.95, fraction of causal markers 1	PGP000089	2020	552090	446430	80.8618	-0.0142	0.8966	-0.1033	0.5239	-0.5284	0.196	-0.1506	0.4941	-0.3407	0.5735	-0.0708	0.6253	-0.0341	0.7923	-0.1791	0.2257	-0.0991	0.5002	0.1015	0.41	0
nominally significant (p<0.05)
